# Supplementary material for: Y chromosome shredding in Anopheles gambiae: Insight into the cellular dynamics of a novel synthetic sex ratio distorter
Source: PLoS Genet. 2024 Jun 7;20(6):e1011303. doi: 10.1371/journal.pgen.1011303 (PMC11189259; doi:10.1371/journal.pgen.1011303)
Supplement: S1 File — (XLSX) [file pgen.1011303.s008.xlsx]

## Sheet: candidateYkmers_all
kmer_id	seq	female	male	CQ	sum	hits_X	hits_A	hits_Y	hits_GA	hits_sum	perchitsY	hits_threshold	sum_offtargets	offtargets	degen_targets	candidate	log10sum	label	selection
kmer_10106512.0	AAACCTTTGTGCATATATTGTAGAC	26.6391	94725.5	0.000281224	94752.1	0	0	170	0	170	1	pass	9	0	9	Y	4.97659	pass	goodKmers
kmer_101071046.0	AGTGGTCTACAATATATGCACAAAG	44.3984	94272.3	0.000470959	94316.7	0	0	165	0	165	1	pass	23	0	23	Y	4.97459	pass	goodKmers
kmer_101909449.0	AGTTATTGCCTTTTAAAGTTAGAGG	0	59872.2	0	59872.2	0	0	310	0	310	1	pass	100	0	100	Y	4.77723	pass	goodKmers
kmer_101929568.0	AGTTCAAAAGTTATTGCCTTTTAAA	0	63518.6	0	63518.6	0	0	341	0	341	1	pass	198	0	198	Y	4.8029	pass	goodKmers
kmer_10257553.0	AAACGACTATTCTGATTCTATTCTT	14.7995	133275	0.000111045	133290	0	0	4529	0	4529	1	pass	0	0	0	Y	5.1248	pass	goodKmers
kmer_102877316.0	AGTTTCTAGGCTTTAAGGATGAAGA	0	30852	0	30852	0	0	27	0	27	1	pass	0	0	0	Y	4.48928	pass	goodKmers
kmer_102877351.0	AGTTTCTAGGCTTTCAGGATGAAGA	14.7995	146770	0.000100835	146785	0	0	1565	0	1565	1	pass	0	0	0	Y	5.16668	pass	goodKmers
kmer_102878837.0	AGTTTCTATGCATTTGGAATGAAGA	8.87969	101754	8.72662e-05	101763	0	0	1181	0	1181	1	pass	0	0	0	Y	5.00759	pass	goodKmers
kmer_102879030.0	AGTTTCTATGTATTTGGAATGAAGA	0	17478.8	0	17478.8	0	0	10	0	10	1	pass	0	0	0	Y	4.24251	pass	goodKmers
kmer_102892299.0	AGTTTCTGTGCATTTGGAATGAAGA	0	18248.3	0	18248.3	0	0	17	0	17	1	pass	0	0	0	Y	4.26122	pass	goodKmers
kmer_102894824.0	AGTTTCTTAGCTTTCAGGATGAAGA	0	21998.1	0	21998.1	0	0	82	0	82	1	pass	0	0	0	Y	4.34239	pass	goodKmers
kmer_102900046.0	AGTTTCTTGGCTTACAGGATGAAGA	0	21711.2	0	21711.2	0	0	20	0	20	1	pass	0	0	0	Y	4.33668	pass	goodKmers
kmer_102900097.0	AGTTTCTTGGCTTTAAGGATGAAGA	5.91979	90200.1	6.56295e-05	90206	0	0	172	0	172	1	pass	0	0	0	Y	4.95524	pass	goodKmers
kmer_102900154.0	AGTTTCTTGGCTTTCAGGATGAAGA	38.4786	391699	9.82351e-05	391737	0	0	33378	0	33378	1	pass	0	0	0	Y	5.59299	pass	goodKmers
kmer_102901370.0	AGTTTCTTTACATTTGGAATGAAGA	0	24818.3	0	24818.3	0	0	10	0	10	1	pass	0	0	0	Y	4.39477	pass	goodKmers
kmer_102903093.0	AGTTTCTTTGCATTTGGAATGAAGA	53.2781	478705	0.000111296	478758	0	0	29289	0	29289	1	pass	0	0	0	Y	5.68012	pass	goodKmers
kmer_104468172.0	ATAACATCCAGATTCTTCATTCCAA	18.746	167606	0.000111846	167625	0	0	7036	0	7036	1	pass	0	0	0	Y	5.22434	pass	goodKmers
kmer_104766746.0	ATAAGAATAGTCGGTTTCTTCATCC	0	21483.1	0	21483.1	0	0	8	0	8	1	pass	0	0	0	Y	4.3321	pass	goodKmers
kmer_104999773.0	ATAAGTAGAGATTTCTTAGTTTCTA	0	47218.8	0	47218.8	0	0	462	0	462	1	pass	0	0	0	Y	4.67411	pass	goodKmers
kmer_105213625.0	ATAATAGTCGGTTTCTTCATCCTGA	0	16613.1	0	16613.1	0	0	11	0	11	1	pass	0	0	0	Y	4.22045	pass	goodKmers
kmer_105390001.0	ATAATCTTTTCACCGTTGGATAGGA	0	30154.6	0	30154.6	0	0	77	0	77	1	pass	35	0	35	Y	4.47935	pass	goodKmers
kmer_107204955.0	ATAGAAACTAAGAAATCTCTACTTA	0	47535.1	0	47535.1	0	0	463	0	463	1	pass	0	0	0	Y	4.67701	pass	goodKmers
kmer_107204968.0	ATAGAAACTAAGAAATCTCTCCATC	0	52095.9	0	52095.9	0	0	158	0	158	1	pass	0	0	0	Y	4.7168	pass	goodKmers
kmer_107270572.0	ATAGAAGGAGAGATTTCTTAGTTTC	0	26170.6	0	26170.6	0	0	1192	0	1192	1	pass	0	0	0	Y	4.41781	pass	goodKmers
kmer_107489124.0	ATAGATGGAGAGATTTCTTAGTTTC	17.7594	215595	8.23739e-05	215613	0	0	14358	0	14358	1	pass	0	0	0	Y	5.33367	pass	goodKmers
kmer_107859853.0	ATAGGATATTAAAAATTGCGAAGCA	0	30054.2	0	30054.2	0	0	39	0	39	1	pass	45	0	45	Y	4.47791	pass	goodKmers
kmer_108100037.0	ATAGTCATTTTCTTCATCCTGAAAG	0	31815.1	0	31815.1	0	0	43	0	43	1	pass	0	0	0	Y	4.50263	pass	goodKmers
kmer_108116437.0	ATAGTCGGTTTCTTCATCCTGAAAG	31.5722	362241	8.7158e-05	362273	0	0	33130	0	33130	1	pass	0	0	0	Y	5.55904	pass	goodKmers
kmer_108116453.0	ATAGTCGGTTTCTTCATCCTGTAAG	0	21248.9	0	21248.9	0	0	26	0	26	1	pass	0	0	0	Y	4.32734	pass	goodKmers
kmer_108116462.0	ATAGTCGGTTTCTTCATCCTTAAAG	4.93316	83410.1	5.91434e-05	83415	0	0	184	0	184	1	pass	0	0	0	Y	4.92124	pass	goodKmers
kmer_108116495.0	ATAGTCGGTTTCTTCATTATGAAAG	0	16769.2	0	16769.2	0	0	2	0	2	1	pass	0	0	0	Y	4.22451	pass	goodKmers
kmer_108116610.0	ATAGTCGGTTTTTTCATCCTGAAAG	0	29492.6	0	29492.6	0	0	187	0	187	1	pass	0	0	0	Y	4.46971	pass	goodKmers
kmer_108119796.0	ATAGTCGTTTTCTTCATCCTGAAAG	16.7727	151193	0.000110936	151210	0	0	3251	0	3251	1	pass	0	0	0	Y	5.17958	pass	goodKmers
kmer_108119815.0	ATAGTCGTTTTCTTCATCCTTAAAG	0	23535.9	0	23535.9	0	0	18	0	18	1	pass	0	0	0	Y	4.37173	pass	goodKmers
kmer_108282154.0	ATAGTTTCATACTGGGTCATAGTCC	0	25991.2	0	25991.2	0	0	18	0	18	1	pass	866	0	866	Y	4.41483	pass	goodKmers
kmer_108686130.0	ATATATGCACAAAGGTTTAAAGATC	36.5054	95262.7	0.000383208	95299.2	0	0	172	0	172	1	pass	15	0	15	Y	4.97909	pass	goodKmers
kmer_108731523.0	ATATATTGTAGACCACTTCAATACC	47.3583	89921.4	0.000526663	89968.8	0	0	272	0	272	1	pass	92783	0	92783	Y	4.95409	pass	goodKmers
kmer_108924912.0	ATATCCTATCCAACGGTGAAAAGAT	0	29944.7	0	29944.7	0	0	59	0	59	1	pass	0	0	0	Y	4.47632	pass	goodKmers
kmer_109226717.0	ATATGCACAAAGGTTTAAAGATCAG	36.5054	96074.7	0.000379969	96111.2	0	0	188	0	188	1	pass	37	0	37	Y	4.98277	pass	goodKmers
kmer_109754094.0	ATATTCTTCATTCCAAATGCAAAGA	6.90642	25900.9	0.000266648	25907.8	0	0	43	0	43	1	pass	0	0	0	Y	4.41343	pass	goodKmers
kmer_110257517.0	ATCAAAATAGTCGGTTTCTTCATCC	0	24334.7	0	24334.7	0	0	30	0	30	1	pass	0	0	0	Y	4.38623	pass	goodKmers
kmer_11027708.0	AAACTAAGAAATCTCTACTTATAAC	17.7594	187915	9.45076e-05	187933	0	0	5310	0	5310	1	pass	0	0	0	Y	5.274	pass	goodKmers
kmer_11027719.0	AAACTAAGAAATCTCTACTTATGAC	0	25703.3	0	25703.3	0	0	86	0	86	1	pass	0	0	0	Y	4.40999	pass	goodKmers
kmer_11027776.0	AAACTAAGAAATCTCTCCATCCATC	18.746	131428	0.000142633	131447	0	0	1235	0	1235	1	pass	0	0	0	Y	5.11875	pass	goodKmers
kmer_11027792.0	AAACTAAGAAATCTCTCCATCTATC	16.7727	203671	8.23519e-05	203688	0	0	15944	0	15944	1	pass	0	0	0	Y	5.30897	pass	goodKmers
kmer_11027826.0	AAACTAAGAAATCTCTCCTTCTATC	0	26641	0	26641	0	0	1367	0	1367	1	pass	0	0	0	Y	4.42555	pass	goodKmers
kmer_11028289.0	AAACTAAGAAGAATAAAATCAGAAT	0	29152	0	29152	0	0	13	0	13	1	pass	0	0	0	Y	4.46467	pass	goodKmers
kmer_11028355.0	AAACTAAGAAGAATAGAATAAGAAT	0	35375.3	0	35375.3	0	0	12	0	12	1	pass	0	0	0	Y	4.5487	pass	goodKmers
kmer_11028370.0	AAACTAAGAAGAATAGAATCAAAAT	0	36772.2	0	36772.2	0	0	45	0	45	1	pass	0	0	0	Y	4.56552	pass	goodKmers
kmer_11028380.0	AAACTAAGAAGAATAGAATCAGAAA	9.86632	71321.4	0.000138336	71331.3	0	0	394	0	394	1	pass	0	0	0	Y	4.85328	pass	goodKmers
kmer_11028383.0	AAACTAAGAAGAATAGAATCAGAAT	44.3984	498729	8.90231e-05	498773	0	0	39792	0	39792	1	pass	0	0	0	Y	5.6979	pass	goodKmers
kmer_11028400.0	AAACTAAGAAGAATAGAATCATAAT	0	18662.9	0	18662.9	0	0	9	0	9	1	pass	0	0	0	Y	4.27098	pass	goodKmers
kmer_11028416.0	AAACTAAGAAGAATAGAATCGGAAT	0	40795.8	0	40795.8	0	0	2	0	2	1	pass	0	0	0	Y	4.61062	pass	goodKmers
kmer_110683654.0	ATCAATAAGCAAATCAAAGCCCTGG	10.853	31052.7	0.000349503	31063.6	0	0	12	0	12	1	pass	220876	0	220876	Y	4.49225	pass	goodKmers
kmer_111093302.0	ATCACGAATCAGAATAGTCGGTTTC	0	29350.7	0	29350.7	0	0	36	0	36	1	pass	0	0	0	Y	4.46762	pass	goodKmers
kmer_111268452.0	ATCAGAAAAGTCGGTTTCTTCATCC	4.93316	82189.6	6.00217e-05	82194.5	0	0	260	0	260	1	pass	0	0	0	Y	4.91484	pass	goodKmers
kmer_111289102.0	ATCAGAATAGTCATTTTCTTCATCC	0	33972.3	0	33972.3	0	0	47	0	47	1	pass	0	0	0	Y	4.53112	pass	goodKmers
kmer_111289200.0	ATCAGAATAGTCGGTTTCTTCATCC	36.5054	382942	9.53288e-05	382979	0	0	34415	0	34415	1	pass	0	0	0	Y	5.58317	pass	goodKmers
kmer_111289204.0	ATCAGAATAGTCGGTTTCTTCATTA	0	18610.2	0	18610.2	0	0	10	0	10	1	pass	0	0	0	Y	4.26975	pass	goodKmers
kmer_111289239.0	ATCAGAATAGTCGGTTTTTTCATCC	0	37939	0	37939	0	0	196	0	196	1	pass	0	0	0	Y	4.57909	pass	goodKmers
kmer_111289282.0	ATCAGAATAGTCGTTTTCTTCATCC	17.7594	154479	0.000114963	154497	0	0	3441	0	3441	1	pass	0	0	0	Y	5.18892	pass	goodKmers
kmer_111645632.0	ATCATAATAGTCGGTTTCTTCATCC	0	21195.2	0	21195.2	0	0	4	0	4	1	pass	0	0	0	Y	4.32624	pass	goodKmers
kmer_111813794.0	ATCATCCAGATTCTTCATTCCAAAT	30.5856	360906	8.47467e-05	360937	0	0	27328	0	27328	1	pass	0	0	0	Y	5.55743	pass	goodKmers
kmer_111815850.0	ATCATCCATATTCTTCATTCCAAAT	4.93316	17507.2	0.000281779	17512.1	0	0	50	0	50	1	pass	0	0	0	Y	4.24334	pass	goodKmers
kmer_112447156.0	ATCCAGATTCTTCATTCCAAATACA	0	17896.5	0	17896.5	0	0	77	0	77	1	pass	0	0	0	Y	4.25277	pass	goodKmers
kmer_112447163.0	ATCCAGATTCTTCATTCCAAATGCA	58.2113	539339	0.000107931	539397	0	0	34666	0	34666	1	pass	0	0	0	Y	5.73191	pass	goodKmers
kmer_112447167.0	ATCCAGATTCTTCATTCCAAATGTA	0	23217.6	0	23217.6	0	0	19	0	19	1	pass	0	0	0	Y	4.36582	pass	goodKmers
kmer_112525019.0	ATCCATATTCTTCATTCCAAATGCA	4.93316	28305.5	0.000174283	28310.4	0	0	75	0	75	1	pass	0	0	0	Y	4.45195	pass	goodKmers
kmer_112534693.0	ATCCATCATCCAGATTCTTCATTCC	13.8128	119741	0.000115356	119755	0	0	1464	0	1464	1	pass	0	0	0	Y	5.07829	pass	goodKmers
kmer_113233597.0	ATCCTATCCAACGGTGAAAAGATTA	0	30068.4	0	30068.4	0	0	59	0	59	1	pass	0	0	0	Y	4.47811	pass	goodKmers
kmer_113325200.0	ATCCTGAAAGCCAAGAAACTAAGAA	34.5321	371154	9.30398e-05	371189	0	0	34295	0	34295	1	pass	0	0	0	Y	5.5696	pass	goodKmers
kmer_113325221.0	ATCCTGAAAGCCAAGAAACTTAGAA	0	38471.3	0	38471.3	0	0	60	0	60	1	pass	0	0	0	Y	4.58514	pass	goodKmers
kmer_113325326.0	ATCCTGAAAGCCTAGAAACTAAGAA	14.7995	146079	0.000101312	146094	0	0	1582	0	1582	1	pass	0	0	0	Y	5.16463	pass	goodKmers
kmer_113325417.0	ATCCTGAAAGCTAAGAAACTAAGAA	0	23325	0	23325	0	0	100	0	100	1	pass	0	0	0	Y	4.36782	pass	goodKmers
kmer_113328012.0	ATCCTGAAGCAAAGAAACTAAGAAG	0	17944.1	0	17944.1	0	0	3	0	3	1	pass	0	0	0	Y	4.25392	pass	goodKmers
kmer_113383096.0	ATCCTGTAAGCCAAGAAACTAAGAA	0	22631.6	0	22631.6	0	0	21	0	21	1	pass	0	0	0	Y	4.35472	pass	goodKmers
kmer_113383140.0	ATCCTGTAAGCCTAGAAACTAAGAA	0	17690.7	0	17690.7	0	0	8	0	8	1	pass	0	0	0	Y	4.24775	pass	goodKmers
kmer_113404823.0	ATCCTTAAAGCCAAGAAACTAAGAA	6.90642	95908.5	7.20105e-05	95915.4	0	0	181	0	181	1	pass	0	0	0	Y	4.98189	pass	goodKmers
kmer_113404905.0	ATCCTTAAAGCCTAGAAACTAAGAA	0	31661	0	31661	0	0	27	0	27	1	pass	0	0	0	Y	4.50052	pass	goodKmers
kmer_114464706.0	ATCGGAATAGTCGGTTTCTTCATCC	0	28544.8	0	28544.8	0	0	2	0	2	1	pass	0	0	0	Y	4.45553	pass	goodKmers
kmer_115513525.0	ATCTATCATCCAGATTCTTCATTCC	13.8128	203277	6.79506e-05	203291	0	0	18344	0	18344	1	pass	0	0	0	Y	5.30812	pass	goodKmers
kmer_115822266.0	ATCTCTACTTATAACATCCAGATTC	16.7727	169106	9.91845e-05	169123	0	0	5387	0	5387	1	pass	0	0	0	Y	5.2282	pass	goodKmers
kmer_115822343.0	ATCTCTACTTATGACATCCAGATTC	0	22992.5	0	22992.5	0	0	83	0	83	1	pass	0	0	0	Y	4.36159	pass	goodKmers
kmer_115836558.0	ATCTCTCCATCCATCATCCAGATTC	17.7594	121900	0.000145688	121918	0	0	1261	0	1261	1	pass	0	0	0	Y	5.08607	pass	goodKmers
kmer_115836691.0	ATCTCTCCATCTATCATCCAGATTC	13.8128	195966	7.04857e-05	195980	0	0	16838	0	16838	1	pass	0	0	0	Y	5.29221	pass	goodKmers
kmer_115841088.0	ATCTCTCCTTCTATCATCCAGATTC	0	24367.2	0	24367.2	0	0	1486	0	1486	1	pass	0	0	0	Y	4.38681	pass	goodKmers
kmer_11610245.0	AAACTTAGAAATCACGAATCAGAAT	0	47622.2	0	47622.2	0	0	19	0	19	1	pass	0	0	0	Y	4.67781	pass	goodKmers
kmer_116719218.0	ATGAAAAAACCGACTATTCTGATTC	0	38699.3	0	38699.3	0	0	197	0	197	1	pass	0	0	0	Y	4.5877	pass	goodKmers
kmer_116917354.0	ATGAAATAGTTTCATACTGGGTCAT	0	25826.9	0	25826.9	0	0	17	0	17	1	pass	4091	0	4091	Y	4.41207	pass	goodKmers
kmer_117096373.0	ATGAAGAAAACGACTATTCTGATTC	16.7727	147331	0.000113844	147348	0	0	3457	0	3457	1	pass	0	0	0	Y	5.16834	pass	goodKmers
kmer_117097349.0	ATGAAGAAAATGACTATTCTGATTC	0	33178.5	0	33178.5	0	0	46	0	46	1	pass	0	0	0	Y	4.52086	pass	goodKmers
kmer_117098212.0	ATGAAGAAACCGACTATTATGATTC	0	20205.8	0	20205.8	0	0	4	0	4	1	pass	0	0	0	Y	4.30548	pass	goodKmers
kmer_117098228.0	ATGAAGAAACCGACTATTCCGATTC	0	30208.3	0	30208.3	0	0	2	0	2	1	pass	0	0	0	Y	4.48013	pass	goodKmers
kmer_117098249.0	ATGAAGAAACCGACTATTCTGATTC	29.599	382517	7.73796e-05	382547	0	0	34484	0	34484	1	pass	0	0	0	Y	5.58268	pass	goodKmers
kmer_117098261.0	ATGAAGAAACCGACTATTCTTATTC	0	27999.4	0	27999.4	0	0	7	0	7	1	pass	0	0	0	Y	4.44715	pass	goodKmers
kmer_117098280.0	ATGAAGAAACCGACTATTTTGATTC	0	20655.9	0	20655.9	0	0	30	0	30	1	pass	0	0	0	Y	4.31504	pass	goodKmers
kmer_117098318.0	ATGAAGAAACCGACTTTTCTGATTC	5.91979	72880.5	8.1226e-05	72886.4	0	0	260	0	260	1	pass	0	0	0	Y	4.86265	pass	goodKmers
kmer_117109968.0	ATGAAGAATCTGGATGATAGAAGGA	0	22134.9	0	22134.9	0	0	1522	0	1522	1	pass	0	0	0	Y	4.34508	pass	goodKmers
kmer_117109982.0	ATGAAGAATCTGGATGATAGATGGA	12.8262	196070	6.54164e-05	196083	0	0	17490	0	17490	1	pass	0	0	0	Y	5.29244	pass	goodKmers
kmer_117110020.0	ATGAAGAATCTGGATGATGGATGGA	16.7727	120135	0.000139615	120152	0	0	1347	0	1347	1	pass	0	0	0	Y	5.07973	pass	goodKmers
kmer_117110053.0	ATGAAGAATCTGGATGTCATAAGTA	0	22292	0	22292	0	0	84	0	84	1	pass	0	0	0	Y	4.34815	pass	goodKmers
kmer_117110084.0	ATGAAGAATCTGGATGTTATAAGTA	16.7727	164524	0.000101947	164541	0	0	5479	0	5479	1	pass	0	0	0	Y	5.21627	pass	goodKmers
kmer_117488655.0	ATGACATCCAGATTCTTCATTCCAA	0	20911.3	0	20911.3	0	0	117	0	117	1	pass	0	0	0	Y	4.32038	pass	goodKmers
kmer_118663919.0	ATGCAAAGAAACTAAGAAATCTCTA	16.7727	169429	9.89954e-05	169446	0	0	7154	0	7154	1	pass	0	0	0	Y	5.22903	pass	goodKmers
kmer_118663920.0	ATGCAAAGAAACTAAGAAATCTCTC	40.4519	313849	0.00012889	313889	0	0	19298	0	19298	1	pass	0	0	0	Y	5.49678	pass	goodKmers
kmer_118807356.0	ATGCACAAAGGTTTAAAGATCAGAG	37.492	94777.2	0.00039558	94814.7	0	0	190	0	190	1	pass	28	0	28	Y	4.97688	pass	goodKmers
kmer_119041738.0	ATGCATAGAAACTAAGAAATCTCTA	0	52145.5	0	52145.5	0	0	682	0	682	1	pass	6	0	6	Y	4.71722	pass	goodKmers
kmer_119041739.0	ATGCATAGAAACTAAGAAATCTCTC	0	56551.2	0	56551.2	0	0	335	0	335	1	pass	5	0	5	Y	4.75244	pass	goodKmers
kmer_119154794.0	ATGCATTTGGAATGAAGAATCTGGA	9.86632	91007.1	0.000108413	91017	0	0	1117	0	1117	1	pass	0	0	0	Y	4.95912	pass	goodKmers
kmer_11926879.0	AAAGAAACTAAGAAATCTCTACTTA	18.746	170177	0.000110156	170196	0	0	5914	0	5914	1	pass	0	0	0	Y	5.23095	pass	goodKmers
kmer_11926899.0	AAAGAAACTAAGAAATCTCTCCATC	35.5187	298720	0.000118903	298756	0	0	15095	0	15095	1	pass	0	0	0	Y	5.47532	pass	goodKmers
kmer_11926908.0	AAAGAAACTAAGAAATCTCTCCTTC	0	23756.9	0	23756.9	0	0	1207	0	1207	1	pass	0	0	0	Y	4.37579	pass	goodKmers
kmer_11926969.0	AAAGAAACTAAGAAGAATAGAATCA	0	21094.8	0	21094.8	0	0	255	0	255	1	pass	0	0	0	Y	4.32418	pass	goodKmers
kmer_120487960.0	ATGGAGAGATTTCTTAGTTTCTATG	0	51795.8	0	51795.8	0	0	161	0	161	1	pass	0	0	0	Y	4.71429	pass	goodKmers
kmer_120487974.0	ATGGAGAGATTTCTTAGTTTCTTTA	0	20917.4	0	20917.4	0	0	65	0	65	1	pass	0	0	0	Y	4.32051	pass	goodKmers
kmer_120487976.0	ATGGAGAGATTTCTTAGTTTCTTTG	35.5187	277090	0.000128185	277126	0	0	15791	0	15791	1	pass	0	0	0	Y	5.44268	pass	goodKmers
kmer_120627775.0	ATGGATGGAGAGATTTCTTAGTTTC	19.7326	135113	0.000146045	135133	0	0	1110	0	1110	1	pass	0	0	0	Y	5.13076	pass	goodKmers
kmer_121801682.0	ATGTAAAGAAACTAAGAAATCTCTC	0	19465.7	0	19465.7	0	0	6	0	6	1	pass	0	0	0	Y	4.28927	pass	goodKmers
kmer_122205662.0	ATGTATTTGGAATGAAGAATCTGGA	0	17361.2	0	17361.2	0	0	9	0	9	1	pass	0	0	0	Y	4.23958	pass	goodKmers
kmer_123673664.0	ATTAAAAATTGCGAAGCAAATTTAC	0	24111.7	0	24111.7	0	0	99	0	99	1	pass	126	0	126	Y	4.38223	pass	goodKmers
kmer_125234025.0	ATTATCCAGATTCTTCATTCCAAAT	0	16645.5	0	16645.5	0	0	20	0	20	1	pass	0	0	0	Y	4.2213	pass	goodKmers
kmer_126255546.0	ATTCCAAATACATAGAAACTAAGAA	0	17556.9	0	17556.9	0	0	9	0	9	1	pass	70	0	70	Y	4.24445	pass	goodKmers
kmer_126257101.0	ATTCCAAATGCAAAGAAACTAAGAA	53.2781	483750	0.000110136	483803	0	0	27537	0	27537	1	pass	0	0	0	Y	5.68467	pass	goodKmers
kmer_126257196.0	ATTCCAAATGCACAGAAACTAAGAA	0	17726.2	0	17726.2	0	0	13	0	13	1	pass	0	0	0	Y	4.24862	pass	goodKmers
kmer_126257249.0	ATTCCAAATGCATAGAAACTAAGAA	7.89305	104484	7.55431e-05	104492	0	0	1029	0	1029	1	pass	22	0	22	Y	5.01908	pass	goodKmers
kmer_126257561.0	ATTCCAAATGTAAAGAAACTAAGAA	0	24752.4	0	24752.4	0	0	7	0	7	1	pass	0	0	0	Y	4.39362	pass	goodKmers
kmer_126975565.0	ATTCGTGATTTCTAAGTTTCTTGGC	0	31416.7	0	31416.7	0	0	14	0	14	1	pass	0	0	0	Y	4.49716	pass	goodKmers
kmer_127125158.0	ATTCTATTCTTCTTAGTTTCTAGGC	16.7727	180284	9.30349e-05	180301	0	0	1686	0	1686	1	pass	0	0	0	Y	5.256	pass	goodKmers
kmer_127125170.0	ATTCTATTCTTCTTAGTTTCTTAGC	0	30261	0	30261	0	0	114	0	114	1	pass	0	0	0	Y	4.48088	pass	goodKmers
kmer_127125181.0	ATTCTATTCTTCTTAGTTTCTTGGC	40.4519	445997	9.06999e-05	446037	0	0	34637	0	34637	1	pass	0	0	0	Y	5.64937	pass	goodKmers
kmer_127125186.0	ATTCTATTCTTCTTAGTTTCTTTGC	0	20087.2	0	20087.2	0	0	13	0	13	1	pass	3	0	3	Y	4.30292	pass	goodKmers
kmer_127352793.0	ATTCTTCATTCCAAATACATAGAAA	0	17435.2	0	17435.2	0	0	10	0	10	1	pass	0	0	0	Y	4.24143	pass	goodKmers
kmer_127352812.0	ATTCTTCATTCCAAATGCAAAGAAA	54.2648	480043	0.000113042	480097	0	0	29312	0	29312	1	pass	0	0	0	Y	5.68133	pass	goodKmers
kmer_127352831.0	ATTCTTCATTCCAAATGCACAGAAA	0	18300	0	18300	0	0	17	0	17	1	pass	0	0	0	Y	4.26245	pass	goodKmers
kmer_127352842.0	ATTCTTCATTCCAAATGCATAGAAA	8.87969	96849.2	9.16857e-05	96858.1	0	0	1128	0	1128	1	pass	0	0	0	Y	4.98614	pass	goodKmers
kmer_127352876.0	ATTCTTCATTCCAAATGTAAAGAAA	0	24968.3	0	24968.3	0	0	10	0	10	1	pass	0	0	0	Y	4.39739	pass	goodKmers
kmer_127379098.0	ATTCTTCTTAGTTTCTAGGCTTACA	0	18374	0	18374	0	0	8	0	8	1	pass	0	0	0	Y	4.2642	pass	goodKmers
kmer_127379107.0	ATTCTTCTTAGTTTCTAGGCTTTAA	0	31606.2	0	31606.2	0	0	25	0	25	1	pass	0	0	0	Y	4.49977	pass	goodKmers
kmer_127379110.0	ATTCTTCTTAGTTTCTAGGCTTTCA	11.8396	143301	8.26205e-05	143313	0	0	1560	0	1560	1	pass	0	0	0	Y	5.15629	pass	goodKmers
kmer_127379152.0	ATTCTTCTTAGTTTCTTAGCTTTCA	0	27149.9	0	27149.9	0	0	96	0	96	1	pass	0	0	0	Y	4.43377	pass	goodKmers
kmer_127379201.0	ATTCTTCTTAGTTTCTTGGCTTACA	0	25834	0	25834	0	0	21	0	21	1	pass	0	0	0	Y	4.41219	pass	goodKmers
kmer_127379212.0	ATTCTTCTTAGTTTCTTGGCTTTAA	7.89305	90455.6	8.72588e-05	90463.5	0	0	173	0	173	1	pass	0	0	0	Y	4.95647	pass	goodKmers
kmer_127379215.0	ATTCTTCTTAGTTTCTTGGCTTTCA	33.5455	374050	8.96819e-05	374084	0	0	33845	0	33845	1	pass	0	0	0	Y	5.57297	pass	goodKmers
kmer_127379252.0	ATTCTTCTTAGTTTCTTTGCTTCAG	0	17474.8	0	17474.8	0	0	3	0	3	1	pass	0	0	0	Y	4.24241	pass	goodKmers
kmer_127620741.0	ATTGAAGTGGTCTACAATATATGCA	43.4118	91898.2	0.00047239	91941.6	0	0	241	0	241	1	pass	398	0	398	Y	4.96351	pass	goodKmers
kmer_128297331.0	ATTGCGAAGCAAATTTACCCATAAA	0	23539.9	0	23539.9	0	0	195	0	195	1	pass	60	0	60	Y	4.3718	pass	goodKmers
kmer_128772021.0	ATTGGGGCTTCATCAATAAGCAAAT	0	29349.7	0	29349.7	0	0	9	0	9	1	pass	69473	0	69473	Y	4.4676	pass	goodKmers
kmer_130755648.0	ATTTCTAAGTTTCTTGGCTTTCAGG	0	27293.8	0	27293.8	0	0	32	0	32	1	pass	0	0	0	Y	4.43606	pass	goodKmers
kmer_130860583.0	ATTTCTTAGTTTCTATGCATTTGGA	7.89305	103173	7.65031e-05	103181	0	0	1027	0	1027	1	pass	23	0	23	Y	5.0136	pass	goodKmers
kmer_130860599.0	ATTTCTTAGTTTCTATGTATTTGGA	0	17428.1	0	17428.1	0	0	9	0	9	1	pass	72	0	72	Y	4.24125	pass	goodKmers
kmer_130860620.0	ATTTCTTAGTTTCTGTGCATTTGGA	0	19017.7	0	19017.7	0	0	13	0	13	1	pass	0	0	0	Y	4.27916	pass	goodKmers
kmer_130860664.0	ATTTCTTAGTTTCTTTACATTTGGA	0	24582.1	0	24582.1	0	0	7	0	7	1	pass	0	0	0	Y	4.39062	pass	goodKmers
kmer_130860704.0	ATTTCTTAGTTTCTTTGCATTTGGA	55.2514	484449	0.00011405	484504	0	0	27479	0	27479	1	pass	0	0	0	Y	5.6853	pass	goodKmers
kmer_13106502.0	AAAGCCAAGAAACTAAGAAGAATAA	0	30851	0	30851	0	0	48	0	48	1	pass	0	0	0	Y	4.48927	pass	goodKmers
kmer_13106504.0	AAAGCCAAGAAACTAAGAAGAATAG	39.4653	427646	9.2285e-05	427685	0	0	34231	0	34231	1	pass	0	0	0	Y	5.63112	pass	goodKmers
kmer_13106612.0	AAAGCCAAGAAACTTAGAAATCACG	0	30299.5	0	30299.5	0	0	14	0	14	1	pass	0	0	0	Y	4.48144	pass	goodKmers
kmer_131260058.0	ATTTGCTTCGCAATTTTTAATATCC	0	21750.7	0	21750.7	0	0	39	0	39	1	pass	98	0	98	Y	4.33747	pass	goodKmers
kmer_131282925.0	ATTTGGAATGAAGAATCTGGATGTC	0	21196.2	0	21196.2	0	0	121	0	121	1	pass	0	0	0	Y	4.32626	pass	goodKmers
kmer_131858788.0	ATTTTATTCTTCTTAGTTTCTTGGC	0	33637.8	0	33637.8	0	0	10	0	10	1	pass	3	0	3	Y	4.52683	pass	goodKmers
kmer_13209128.0	AAAGCCTAGAAACTAAGAAGAATAG	14.7995	159036	9.30575e-05	159051	0	0	1622	0	1622	1	pass	0	0	0	Y	5.20154	pass	goodKmers
kmer_132123641.0	ATTTTCTTCATCCTGAAAGCCAAGA	0	18326.3	0	18326.3	0	0	33	0	33	1	pass	0	0	0	Y	4.26307	pass	goodKmers
kmer_132421345.0	ATTTTTAATATCCTATCCAACGGTG	0	29740	0	29740	0	0	67	0	67	1	pass	56	0	56	Y	4.47334	pass	goodKmers
kmer_133754454.0	CAAAAGTTATTGCCTTTTAAAGTTA	0	60181.4	0	60181.4	0	0	333	0	333	1	pass	168537	0	168537	Y	4.77946	pass	goodKmers
kmer_133814105.0	CAAAATAGTCGGTTTCTTCATCCTG	0	19825.6	0	19825.6	0	0	31	0	31	1	pass	0	0	0	Y	4.29723	pass	goodKmers
kmer_13433685.0	AAAGCTAAGAAACTAAGAAGAATAG	0	29232.1	0	29232.1	0	0	103	0	103	1	pass	0	0	0	Y	4.46586	pass	goodKmers
kmer_134841096.0	CAAAGAAACTAAGAAGAATAGAATC	0	18123.6	0	18123.6	0	0	33	0	33	1	pass	3	0	3	Y	4.25824	pass	goodKmers
kmer_137978951.0	CAAGAAACTAAGAAGAATAAAATCA	0	32187.1	0	32187.1	0	0	10	0	10	1	pass	0	0	0	Y	4.50768	pass	goodKmers
kmer_137978978.0	CAAGAAACTAAGAAGAATAGAATAA	0	25784.4	0	25784.4	0	0	12	0	12	1	pass	0	0	0	Y	4.41136	pass	goodKmers
kmer_137978981.0	CAAGAAACTAAGAAGAATAGAATCA	35.5187	394423	9.00523e-05	394459	0	0	34934	0	34934	1	pass	0	0	0	Y	5.596	pass	goodKmers
kmer_137978983.0	CAAGAAACTAAGAAGAATAGAATCG	0	30583.4	0	30583.4	0	0	8	0	8	1	pass	0	0	0	Y	4.48549	pass	goodKmers
kmer_137980626.0	CAAGAAACTTAGAAATCACGAATCA	0	31638.7	0	31638.7	0	0	14	0	14	1	pass	0	0	0	Y	4.50022	pass	goodKmers
kmer_13899945.0	AAAGGCAATAACTTTTGAACTAGAA	0	64479.7	0	64479.7	0	0	582	0	582	1	pass	341	0	341	Y	4.80942	pass	goodKmers
kmer_139632474.0	CAATATATGCACAAAGGTTTAAAGA	29.599	94747.8	0.000312398	94777.4	0	0	168	0	168	1	pass	14	0	14	Y	4.9767	pass	goodKmers
kmer_141196052.0	CAATTTTTAATATCCTATCCAACGG	0	29773.4	0	29773.4	0	0	66	0	66	1	pass	26	0	26	Y	4.47383	pass	goodKmers
kmer_141414081.0	CACAAAGGTTTAAAGATCAGAGTCA	37.492	95116.8	0.000394168	95154.3	0	0	401	0	401	1	pass	573	0	573	Y	4.97843	pass	goodKmers
kmer_145202189.0	CACCTCTAACTTTAAAAGGCAATAA	0	59499.2	0	59499.2	0	0	307	0	307	1	pass	6	0	6	Y	4.77451	pass	goodKmers
kmer_14674376.0	AAAGTCGGTTTCTTCATCCTGAAAG	0	56818.9	0	56818.9	0	0	287	0	287	1	pass	0	0	0	Y	4.75449	pass	goodKmers
kmer_14674394.0	AAAGTCGGTTTCTTCATCCTTAAAG	0	17069.3	0	17069.3	0	0	14	0	14	1	pass	0	0	0	Y	4.23222	pass	goodKmers
kmer_148140408.0	CAGAAAAGTCGGTTTCTTCATCCTG	0	63729.5	0	63729.5	0	0	235	0	235	1	pass	0	0	0	Y	4.80434	pass	goodKmers
kmer_148456253.0	CAGAATAGTCATTTTCTTCATCCTG	0	31044.6	0	31044.6	0	0	44	0	44	1	pass	0	0	0	Y	4.49199	pass	goodKmers
kmer_148456399.0	CAGAATAGTCGGTTTCTTCATCCTG	32.5589	312380	0.000104229	312413	0	0	33763	0	33763	1	pass	0	0	0	Y	5.49473	pass	goodKmers
kmer_148456446.0	CAGAATAGTCGGTTTTTTCATCCTG	0	30876.4	0	30876.4	0	0	188	0	188	1	pass	0	0	0	Y	4.48963	pass	goodKmers
kmer_148456498.0	CAGAATAGTCGTTTTCTTCATCCTG	17.7594	135697	0.000130875	135715	0	0	3355	0	3355	1	pass	0	0	0	Y	5.13263	pass	goodKmers
kmer_149276652.0	CAGATTCTTCATTCCAAATACATAG	0	17362.2	0	17362.2	0	0	10	0	10	1	pass	0	0	0	Y	4.2396	pass	goodKmers
kmer_149276663.0	CAGATTCTTCATTCCAAATGCAAAG	48.345	444894	0.000108666	444942	0	0	29282	0	29282	1	pass	0	0	0	Y	5.6483	pass	goodKmers
kmer_149276669.0	CAGATTCTTCATTCCAAATGCACAG	0	18165.1	0	18165.1	0	0	17	0	17	1	pass	0	0	0	Y	4.25924	pass	goodKmers
kmer_149276675.0	CAGATTCTTCATTCCAAATGCATAG	8.87969	90715.1	9.78855e-05	90724	0	0	1112	0	1112	1	pass	0	0	0	Y	4.95772	pass	goodKmers
kmer_149276693.0	CAGATTCTTCATTCCAAATGTAAAG	0	22288	0	22288	0	0	11	0	11	1	pass	0	0	0	Y	4.34807	pass	goodKmers
kmer_14989951.0	AAAGTTATTGCCTTTTAAAGTTAGA	0	60064.8	0	60064.8	0	0	368	0	368	1	pass	149952	0	149952	Y	4.77862	pass	goodKmers
kmer_151424745.0	CAGGATGAAGAAACCGACTATTATG	0	18159	0	18159	0	0	3	0	3	1	pass	0	0	0	Y	4.25909	pass	goodKmers
kmer_151424747.0	CAGGATGAAGAAACCGACTATTCCG	0	18370.9	0	18370.9	0	0	2	0	2	1	pass	0	0	0	Y	4.26413	pass	goodKmers
kmer_151809775.0	CAGGGCTTTGATTTGCTTATTGATG	11.8396	30963.5	0.000382373	30975.3	0	0	11	0	11	1	pass	220865	0	220865	Y	4.49102	pass	goodKmers
kmer_153737087.0	CATAATCTTTTCACCGTTGGATAGG	0	29993.4	0	29993.4	0	0	77	0	77	1	pass	53	0	53	Y	4.47703	pass	goodKmers
kmer_154381322.0	CATATATTGTAGACCACTTCAATAC	46.3717	89683.1	0.000517062	89729.5	0	0	265	0	265	1	pass	92687	0	92687	Y	4.95294	pass	goodKmers
kmer_154559756.0	CATATTCTTCATTCCAAATGCAAAG	6.90642	25743.8	0.000268275	25750.7	0	0	43	0	43	1	pass	0	0	0	Y	4.41079	pass	goodKmers
kmer_155046853.0	CATCATCCAGATTCTTCATTCCAAA	13.8128	124869	0.000110618	124883	0	0	2286	0	2286	1	pass	0	0	0	Y	5.0965	pass	goodKmers
kmer_155216606.0	CATCCAGATTCTTCATTCCAAATAC	0	17015.5	0	17015.5	0	0	78	0	78	1	pass	0	0	0	Y	4.23084	pass	goodKmers
kmer_155216611.0	CATCCAGATTCTTCATTCCAAATGC	54.2648	519275	0.000104501	519329	0	0	34526	0	34526	1	pass	0	0	0	Y	5.71544	pass	goodKmers
kmer_155239088.0	CATCCATATTCTTCATTCCAAATGC	0	23083.8	0	23083.8	0	0	56	0	56	1	pass	0	0	0	Y	4.36331	pass	goodKmers
kmer_155241956.0	CATCCATCATCCAGATTCTTCATTC	14.7995	119553	0.00012379	119568	0	0	1431	0	1431	1	pass	0	0	0	Y	5.07761	pass	goodKmers
kmer_155470451.0	CATCCTGAAAGCCAAGAAACTAAGA	33.5455	364892	9.19327e-05	364926	0	0	34318	0	34318	1	pass	0	0	0	Y	5.5622	pass	goodKmers
kmer_155470466.0	CATCCTGAAAGCCAAGAAACTTAGA	0	38406.4	0	38406.4	0	0	63	0	63	1	pass	0	0	0	Y	4.5844	pass	goodKmers
kmer_155470555.0	CATCCTGAAAGCCTAGAAACTAAGA	12.8262	141955	9.0354e-05	141968	0	0	1584	0	1584	1	pass	0	0	0	Y	5.15219	pass	goodKmers
kmer_155470621.0	CATCCTGAAAGCTAAGAAACTAAGA	0	22963.1	0	22963.1	0	0	102	0	102	1	pass	0	0	0	Y	4.36103	pass	goodKmers
kmer_155486118.0	CATCCTGTAAGCCAAGAAACTAAGA	0	21453.7	0	21453.7	0	0	21	0	21	1	pass	0	0	0	Y	4.3315	pass	goodKmers
kmer_155491741.0	CATCCTTAAAGCCAAGAAACTAAGA	5.91979	91823.1	6.44695e-05	91829	0	0	182	0	182	1	pass	0	0	0	Y	4.96298	pass	goodKmers
kmer_155491802.0	CATCCTTAAAGCCTAGAAACTAAGA	0	31282.9	0	31282.9	0	0	27	0	27	1	pass	0	0	0	Y	4.49531	pass	goodKmers
kmer_155977317.0	CATCTATCATCCAGATTCTTCATTC	12.8262	195391	6.56438e-05	195404	0	0	17940	0	17940	1	pass	0	0	0	Y	5.29093	pass	goodKmers
kmer_15767630.0	AAATACATAGAAACTAAGAAATCTC	0	17448.4	0	17448.4	0	0	10	0	10	1	pass	49	0	49	Y	4.24176	pass	goodKmers
kmer_157983494.0	CATTCCAAATACATAGAAACTAAGA	0	17498.1	0	17498.1	0	0	10	0	10	1	pass	69	0	69	Y	4.24299	pass	goodKmers
kmer_157983875.0	CATTCCAAATGCAAAGAAACTAAGA	52.2915	475902	0.000109879	475954	0	0	27559	0	27559	1	pass	0	0	0	Y	5.67756	pass	goodKmers
kmer_157983945.0	CATTCCAAATGCACAGAAACTAAGA	0	17686.6	0	17686.6	0	0	13	0	13	1	pass	0	0	0	Y	4.24764	pass	goodKmers
kmer_157983979.0	CATTCCAAATGCATAGAAACTAAGA	7.89305	102249	7.71944e-05	102257	0	0	1037	0	1037	1	pass	22	0	22	Y	5.00969	pass	goodKmers
kmer_157984107.0	CATTCCAAATGTAAAGAAACTAAGA	0	24621.6	0	24621.6	0	0	7	0	7	1	pass	0	0	0	Y	4.39132	pass	goodKmers
kmer_159112679.0	CATTTGGAATGAAGAATATGGATGA	4.93316	17144.3	0.000287743	17149.2	0	0	50	0	50	1	pass	0	0	0	Y	4.23424	pass	goodKmers
kmer_159112720.0	CATTTGGAATGAAGAATCTGGATGA	30.5856	347903	8.79142e-05	347934	0	0	27160	0	27160	1	pass	0	0	0	Y	5.5415	pass	goodKmers
kmer_159301160.0	CATTTTCTTCATCCTGAAAGCCAAG	0	18313.1	0	18313.1	0	0	31	0	31	1	pass	0	0	0	Y	4.26276	pass	goodKmers
kmer_159929015.0	CCAAATACATAGAAACTAAGAAATC	0	17334.9	0	17334.9	0	0	9	0	9	1	pass	50	0	50	Y	4.23892	pass	goodKmers
kmer_159977901.0	CCAAATGCAAAGAAACTAAGAAATC	55.2514	480791	0.000114918	480846	0	0	27442	0	27442	1	pass	0	0	0	Y	5.68201	pass	goodKmers
kmer_159978730.0	CCAAATGCACAGAAACTAAGAAATC	0	18793.6	0	18793.6	0	0	13	0	13	1	pass	0	0	0	Y	4.27401	pass	goodKmers
kmer_159979708.0	CCAAATGCATAGAAACTAAGAAATC	6.90642	102277	6.75266e-05	102284	0	0	1025	0	1025	1	pass	48	0	48	Y	5.00981	pass	goodKmers
kmer_159991512.0	CCAAATGTAAAGAAACTAAGAAATC	0	24394.5	0	24394.5	0	0	9	0	9	1	pass	0	0	0	Y	4.38729	pass	goodKmers
kmer_160429775.0	CCAAGAAACTAAGAAGAATAAAATC	0	33242.4	0	33242.4	0	0	10	0	10	1	pass	3	0	3	Y	4.52169	pass	goodKmers
kmer_160429790.0	CCAAGAAACTAAGAAGAATAGAATA	0	25651.6	0	25651.6	0	0	26	0	26	1	pass	0	0	0	Y	4.40911	pass	goodKmers
kmer_160429791.0	CCAAGAAACTAAGAAGAATAGAATC	38.4786	420192	9.15739e-05	420230	0	0	34672	0	34672	1	pass	0	0	0	Y	5.62349	pass	goodKmers
kmer_160430214.0	CCAAGAAACTTAGAAATCACGAATC	0	31281.8	0	31281.8	0	0	14	0	14	1	pass	0	0	0	Y	4.49529	pass	goodKmers
kmer_16079526.0	AAATAGTCGGTTTCTTCATCCTGAA	0	17699.8	0	17699.8	0	0	71	0	71	1	pass	0	0	0	Y	4.24797	pass	goodKmers
kmer_16109856.0	AAATAGTTTCATACTGGGTCATAGT	0	25834	0	25834	0	0	17	0	17	1	pass	1719	0	1719	Y	4.41219	pass	goodKmers
kmer_162614353.0	CCAGATTCTTCATTCCAAATACATA	0	17358.2	0	17358.2	0	0	8	0	8	1	pass	0	0	0	Y	4.2395	pass	goodKmers
kmer_162614364.0	CCAGATTCTTCATTCCAAATGCAAA	47.3583	439181	0.000107833	439228	0	0	32316	0	32316	1	pass	0	0	0	Y	5.64269	pass	goodKmers
kmer_162614367.0	CCAGATTCTTCATTCCAAATGCACA	0	18077.9	0	18077.9	0	0	36	0	36	1	pass	0	0	0	Y	4.25715	pass	goodKmers
kmer_162614369.0	CCAGATTCTTCATTCCAAATGCATA	9.86632	90902.7	0.000108537	90912.6	0	0	1090	0	1090	1	pass	0	0	0	Y	4.95862	pass	goodKmers
kmer_162614380.0	CCAGATTCTTCATTCCAAATGTAAA	0	22123.8	0	22123.8	0	0	13	0	13	1	pass	0	0	0	Y	4.34486	pass	goodKmers
kmer_163660843.0	CCATATTCTTCATTCCAAATGCAAA	6.90642	25612	0.000269656	25618.9	0	0	65	0	65	1	pass	0	0	0	Y	4.40856	pass	goodKmers
kmer_163767860.0	CCATCATCCAGATTCTTCATTCCAA	13.8128	124298	0.000111126	124312	0	0	1866	0	1866	1	pass	0	0	0	Y	5.09451	pass	goodKmers
kmer_1646311.0	AAAAACACCTCTAACTTTAAAAGGC	0	58787.5	0	58787.5	0	0	367	0	367	1	pass	1672	0	1672	Y	4.76928	pass	goodKmers
kmer_165496906.0	CCCAGTATGAAACTATTTCATCGCC	26.6391	25381.9	0.00104953	25408.5	0	0	17	0	17	1	pass	15037	0	15037	Y	4.40498	pass	goodKmers
kmer_16645454.0	AAATCACGAATCAGAATAGTCGGTT	0	37839.7	0	37839.7	0	0	40	0	40	1	pass	0	0	0	Y	4.57795	pass	goodKmers
kmer_16672018.0	AAATCAGAATAGTCGGTTTCTTCAT	4.93316	25261.3	0.000195285	25266.2	0	0	63	0	63	1	pass	0	0	0	Y	4.40254	pass	goodKmers
kmer_17245429.0	AAATCTCTACTTATAACATCCAGAT	16.7727	171788	9.7636e-05	171805	0	0	5369	0	5369	1	pass	0	0	0	Y	5.23504	pass	goodKmers
kmer_17245489.0	AAATCTCTACTTATGACATCCAGAT	0	25795.5	0	25795.5	0	0	83	0	83	1	pass	0	0	0	Y	4.41154	pass	goodKmers
kmer_17247543.0	AAATCTCTCCATCCATCATCCAGAT	17.7594	119888	0.000148133	119906	0	0	1249	0	1249	1	pass	0	0	0	Y	5.07884	pass	goodKmers
kmer_17247607.0	AAATCTCTCCATCTATCATCCAGAT	14.7995	195934	7.55331e-05	195949	0	0	16696	0	16696	1	pass	0	0	0	Y	5.29214	pass	goodKmers
kmer_17248233.0	AAATCTCTCCTTCTATCATCCAGAT	0	24429	0	24429	0	0	1472	0	1472	1	pass	0	0	0	Y	4.38791	pass	goodKmers
kmer_173377902.0	CCTAGAAACTAAGAAGAATAGAATC	16.7727	172809	9.70592e-05	172826	0	0	1708	0	1708	1	pass	0	0	0	Y	5.23761	pass	goodKmers
kmer_174550933.0	CCTGAAAGCCAAGAAACTAAGAAGA	36.5054	365348	9.99195e-05	365385	0	0	33872	0	33872	1	pass	0	0	0	Y	5.56275	pass	goodKmers
kmer_174551195.0	CCTGAAAGCCTAGAAACTAAGAAGA	12.8262	143531	8.93619e-05	143544	0	0	1557	0	1557	1	pass	0	0	0	Y	5.15699	pass	goodKmers
kmer_174551559.0	CCTGAAAGCTAAGAAACTAAGAAGA	0	22453.2	0	22453.2	0	0	97	0	97	1	pass	0	0	0	Y	4.35128	pass	goodKmers
kmer_174574229.0	CCTGAAGCAAAGAAACTAAGAAGAA	0	17880.3	0	17880.3	0	0	3	0	3	1	pass	0	0	0	Y	4.25237	pass	goodKmers
kmer_175152009.0	CCTGTAAGCCAAGAAACTAAGAAGA	0	22110.6	0	22110.6	0	0	19	0	19	1	pass	0	0	0	Y	4.3446	pass	goodKmers
kmer_175152146.0	CCTGTAAGCCTAGAAACTAAGAAGA	0	17738.3	0	17738.3	0	0	8	0	8	1	pass	0	0	0	Y	4.24891	pass	goodKmers
kmer_17535213.0	AAATGACTATTCTGATTCTATTCTT	0	24158.3	0	24158.3	0	0	58	0	58	1	pass	0	0	0	Y	4.38307	pass	goodKmers
kmer_175396897.0	CCTTAAAGCCAAGAAACTAAGAAGA	6.90642	93038.6	7.42318e-05	93045.5	0	0	171	0	171	1	pass	0	0	0	Y	4.9687	pass	goodKmers
kmer_175397105.0	CCTTAAAGCCTAGAAACTAAGAAGA	0	29492.6	0	29492.6	0	0	25	0	25	1	pass	0	0	0	Y	4.46971	pass	goodKmers
kmer_176213561.0	CCTTTATGGGTAAATTTGCTTCGCA	0	23208.5	0	23208.5	0	0	191	0	191	1	pass	62	0	62	Y	4.36565	pass	goodKmers
kmer_176417592.0	CCTTTGTGCATATATTGTAGACCAC	44.3984	94080.7	0.000471918	94125.1	0	0	161	0	161	1	pass	21	0	21	Y	4.97371	pass	goodKmers
kmer_17698630.0	AAATGCAAAGAAACTAAGAAATCTC	57.2246	487771	0.000117319	487828	0	0	27367	0	27367	1	pass	0	0	0	Y	5.68827	pass	goodKmers
kmer_17726160.0	AAATGCACAGAAACTAAGAAATCTC	0	20228.1	0	20228.1	0	0	15	0	15	1	pass	0	0	0	Y	4.30596	pass	goodKmers
kmer_17756969.0	AAATGCATAGAAACTAAGAAATCTC	6.90642	109913	6.28353e-05	109920	0	0	1039	0	1039	1	pass	48	0	48	Y	5.04108	pass	goodKmers
kmer_177874961.0	CGAATCAGAATAGTCGGTTTCTTCA	0	43551.1	0	43551.1	0	0	145	0	145	1	pass	0	0	0	Y	4.639	pass	goodKmers
kmer_177874983.0	CGAATCAGAATAGTCGTTTTCTTCA	0	17098.7	0	17098.7	0	0	24	0	24	1	pass	0	0	0	Y	4.23296	pass	goodKmers
kmer_178889002.0	CGACTATTCTGATTCGTGATTTCTA	0	47885.8	0	47885.8	0	0	22	0	22	1	pass	0	0	0	Y	4.68021	pass	goodKmers
kmer_180643469.0	CGATGAAATAGTTTCATACTGGGTC	0	25434.6	0	25434.6	0	0	17	0	17	1	pass	14890	0	14890	Y	4.40542	pass	goodKmers
kmer_1814989.0	AAAAACCGACTATTCTGATTCTATT	0	34022	0	34022	0	0	740	0	740	1	pass	0	0	0	Y	4.53176	pass	goodKmers
kmer_181711223.0	CGCAATTTTTAATATCCTATCCAAC	0	29823.1	0	29823.1	0	0	48	0	48	1	pass	23	0	23	Y	4.47455	pass	goodKmers
kmer_18184637.0	AAATGTAAAGAAACTAAGAAATCTC	0	25801.6	0	25801.6	0	0	11	0	11	1	pass	0	0	0	Y	4.41165	pass	goodKmers
kmer_189243482.0	CGGTTTCTTCATCCTGAAAGCCAAG	22.6925	278947	8.13506e-05	278970	0	0	29210	0	29210	1	pass	0	0	0	Y	5.44556	pass	goodKmers
kmer_189243490.0	CGGTTTCTTCATCCTGAAAGCCTAG	7.89305	95275.9	8.28441e-05	95283.8	0	0	1212	0	1212	1	pass	0	0	0	Y	4.97902	pass	goodKmers
kmer_189243578.0	CGGTTTCTTCATCCTTAAAGCCAAG	5.91979	75427	7.84837e-05	75432.9	0	0	134	0	134	1	pass	0	0	0	Y	4.87756	pass	goodKmers
kmer_189243585.0	CGGTTTCTTCATCCTTAAAGCCTAG	0	21103.9	0	21103.9	0	0	21	0	21	1	pass	0	0	0	Y	4.32436	pass	goodKmers
kmer_19250231.0	AAATTGCGAAGCAAATTTACCCATA	0	23403.1	0	23403.1	0	0	195	0	195	1	pass	61	0	61	Y	4.36927	pass	goodKmers
kmer_192659949.0	CGTTGGATAGGATATTAAAAATTGC	0	29803.8	0	29803.8	0	0	60	0	60	1	pass	25	0	25	Y	4.47427	pass	goodKmers
kmer_193168805.0	CGTTTTCTTCATCCTGAAAGCCAAG	10.853	99926.9	0.000108609	99937.8	0	0	2547	0	2547	1	pass	0	0	0	Y	4.99973	pass	goodKmers
kmer_193168811.0	CGTTTTCTTCATCCTGAAAGCCTAG	6.90642	36331.3	0.000190096	36338.2	0	0	192	0	192	1	pass	0	0	0	Y	4.56036	pass	goodKmers
kmer_193782123.0	CTAAGAAACTAAGAAGAATAGAATC	0	29598	0	29598	0	0	154	0	154	1	pass	0	0	0	Y	4.47126	pass	goodKmers
kmer_193784045.0	CTAAGAAATCTCTACTTATAACATC	16.7727	188863	8.88088e-05	188880	0	0	5333	0	5333	1	pass	0	0	0	Y	5.27619	pass	goodKmers
kmer_193784063.0	CTAAGAAATCTCTACTTATGACATC	0	26292.2	0	26292.2	0	0	88	0	88	1	pass	0	0	0	Y	4.41983	pass	goodKmers
kmer_193784128.0	CTAAGAAATCTCTCCATCCATCATC	18.746	129086	0.000145221	129105	0	0	1205	0	1205	1	pass	0	0	0	Y	5.11094	pass	goodKmers
kmer_193784154.0	CTAAGAAATCTCTCCATCTATCATC	17.7594	200533	8.8561e-05	200551	0	0	15978	0	15978	1	pass	0	0	0	Y	5.30222	pass	goodKmers
kmer_193784202.0	CTAAGAAATCTCTCCTTCTATCATC	0	28418	0	28418	0	0	1380	0	1380	1	pass	0	0	0	Y	4.45359	pass	goodKmers
kmer_193899148.0	CTAAGTTTCTTGGCTTTCAGGATGA	0	38540.2	0	38540.2	0	0	62	0	62	1	pass	0	0	0	Y	4.58591	pass	goodKmers
kmer_194214850.0	CTACAATATATGCACAAAGGTTTAA	28.6123	94702.1	0.00030213	94730.7	0	0	171	0	171	1	pass	16	0	16	Y	4.97649	pass	goodKmers
kmer_19482004.0	AAATTTACCCATAAAGGTTAAGCTC	0	23919.1	0	23919.1	0	0	295	0	295	1	pass	82	0	82	Y	4.37874	pass	goodKmers
kmer_194899491.0	CTACTTATAACATCCAGATTCTTCA	16.7727	167008	0.000100431	167025	0	0	5468	0	5468	1	pass	0	0	0	Y	5.22278	pass	goodKmers
kmer_194900755.0	CTACTTATGACATCCAGATTCTTCA	0	22598.2	0	22598.2	0	0	83	0	83	1	pass	0	0	0	Y	4.35407	pass	goodKmers
kmer_194959264.0	CTAGAAACTAAGAAGAATAGAATCA	15.7861	165676	9.5283e-05	165692	0	0	1759	0	1759	1	pass	0	0	0	Y	5.2193	pass	goodKmers
kmer_195434858.0	CTAGTTCAAAAGTTATTGCCTTTTA	0	63839	0	63839	0	0	347	0	347	1	pass	167	0	167	Y	4.80509	pass	goodKmers
kmer_195678846.0	CTATCATCCAGATTCTTCATTCCAA	13.8128	223135	6.19033e-05	223149	0	0	20408	0	20408	1	pass	0	0	0	Y	5.34859	pass	goodKmers
kmer_195846168.0	CTATGACCCAGTATGAAACTATTTC	0	25709.3	0	25709.3	0	0	17	0	17	1	pass	1577	0	1577	Y	4.41009	pass	goodKmers
kmer_196083793.0	CTATTCTTCTTAGTTTCTAGGCTTA	0	17263.9	0	17263.9	0	0	17	0	17	1	pass	0	0	0	Y	4.23714	pass	goodKmers
kmer_196083816.0	CTATTCTTCTTAGTTTCTTGGCTTA	0	23253.1	0	23253.1	0	0	47	0	47	1	pass	0	0	0	Y	4.36648	pass	goodKmers
kmer_196083830.0	CTATTCTTCTTAGTTTCTTTGCTTC	0	17070.3	0	17070.3	0	0	2	0	2	1	pass	0	0	0	Y	4.23224	pass	goodKmers
kmer_19671686.0	AAATTTGCTTCGCAATTTTTAATAT	0	21657.4	0	21657.4	0	0	51	0	51	1	pass	107	0	107	Y	4.33561	pass	goodKmers
kmer_197348210.0	CTCCATCCATCATCCAGATTCTTCA	16.7727	120844	0.000138796	120861	0	0	1333	0	1333	1	pass	0	0	0	Y	5.08229	pass	goodKmers
kmer_197358615.0	CTCCATCTATCATCCAGATTCTTCA	12.8262	195999	6.54401e-05	196012	0	0	17430	0	17430	1	pass	0	0	0	Y	5.29228	pass	goodKmers
kmer_198017937.0	CTCCTTCTATCATCCAGATTCTTCA	0	22256.6	0	22256.6	0	0	1520	0	1520	1	pass	0	0	0	Y	4.34746	pass	goodKmers
kmer_199727899.0	CTCTTCTAGTTCAAAAGTTATTGCC	0	63670.7	0	63670.7	0	0	589	0	589	1	pass	148698	0	148698	Y	4.80394	pass	goodKmers
kmer_199981928.0	CTGAAAGCCAAGAAACTAAGAAGAA	37.492	375483	9.98501e-05	375520	0	0	33856	0	33856	1	pass	0	0	0	Y	5.57463	pass	goodKmers
kmer_199981973.0	CTGAAAGCCAAGAAACTTAGAAATC	0	27118.4	0	27118.4	0	0	20	0	20	1	pass	0	0	0	Y	4.43326	pass	goodKmers
kmer_199983175.0	CTGAAAGCCTAGAAACTAAGAAGAA	12.8262	146302	8.76693e-05	146315	0	0	1560	0	1560	1	pass	0	0	0	Y	5.16529	pass	goodKmers
kmer_199984574.0	CTGAAAGCTAAGAAACTAAGAAGAA	0	27168.1	0	27168.1	0	0	97	0	97	1	pass	0	0	0	Y	4.43406	pass	goodKmers
kmer_200681134.0	CTGATTCTATTCTTCTTAGTTTCTA	16.7727	151730	0.000110543	151747	0	0	1762	0	1762	1	pass	0	0	0	Y	5.18112	pass	goodKmers
kmer_202802626.0	CTGTAAGCCAAGAAACTAAGAAGAA	0	22283.9	0	22283.9	0	0	20	0	20	1	pass	0	0	0	Y	4.34799	pass	goodKmers
kmer_202803056.0	CTGTAAGCCTAGAAACTAAGAAGAA	0	18050.6	0	18050.6	0	0	8	0	8	1	pass	0	0	0	Y	4.25649	pass	goodKmers
kmer_203924988.0	CTTAAAGCCAAGAAACTAAGAAGAA	6.90642	93827.3	7.36078e-05	93834.2	0	0	173	0	173	1	pass	0	0	0	Y	4.97236	pass	goodKmers
kmer_203925565.0	CTTAAAGCCTAGAAACTAAGAAGAA	0	29806.9	0	29806.9	0	0	25	0	25	1	pass	0	0	0	Y	4.47432	pass	goodKmers
kmer_204418227.0	CTTAGTTTCTAGGCTTTAAGGATGA	0	31337.6	0	31337.6	0	0	27	0	27	1	pass	0	0	0	Y	4.49607	pass	goodKmers
kmer_204418246.0	CTTAGTTTCTAGGCTTTCAGGATGA	12.8262	143111	8.96241e-05	143124	0	0	1583	0	1583	1	pass	0	0	0	Y	5.15571	pass	goodKmers
kmer_204418326.0	CTTAGTTTCTATGCATTTGGAATGA	7.89305	102727	7.68352e-05	102735	0	0	1037	0	1037	1	pass	0	0	0	Y	5.01172	pass	goodKmers
kmer_204418360.0	CTTAGTTTCTATGTATTTGGAATGA	0	17679.5	0	17679.5	0	0	10	0	10	1	pass	1	0	1	Y	4.24747	pass	goodKmers
kmer_204418488.0	CTTAGTTTCTGTGCATTTGGAATGA	0	17711	0	17711	0	0	13	0	13	1	pass	0	0	0	Y	4.24824	pass	goodKmers
kmer_204418528.0	CTTAGTTTCTTAGCTTTCAGGATGA	0	23040.2	0	23040.2	0	0	102	0	102	1	pass	0	0	0	Y	4.36249	pass	goodKmers
kmer_204418637.0	CTTAGTTTCTTGGCTTACAGGATGA	0	21584.5	0	21584.5	0	0	21	0	21	1	pass	0	0	0	Y	4.33414	pass	goodKmers
kmer_204418669.0	CTTAGTTTCTTGGCTTTAAGGATGA	6.90642	91732.9	7.52884e-05	91739.8	0	0	182	0	182	1	pass	0	0	0	Y	4.96256	pass	goodKmers
kmer_204418697.0	CTTAGTTTCTTGGCTTTCAGGATGA	34.5321	365268	9.45391e-05	365303	0	0	34296	0	34296	1	pass	0	0	0	Y	5.56265	pass	goodKmers
kmer_204418769.0	CTTAGTTTCTTTACATTTGGAATGA	0	24843.6	0	24843.6	0	0	7	0	7	1	pass	0	0	0	Y	4.39521	pass	goodKmers
kmer_204418850.0	CTTAGTTTCTTTGCATTTGGAATGA	52.2915	479337	0.000109091	479389	0	0	27574	0	27574	1	pass	0	0	0	Y	5.68069	pass	goodKmers
kmer_204427981.0	CTTATAACATCCAGATTCTTCATTC	16.7727	165564	0.000101306	165581	0	0	6269	0	6269	1	pass	0	0	0	Y	5.21901	pass	goodKmers
kmer_204525329.0	CTTATGACATCCAGATTCTTCATTC	0	22370.1	0	22370.1	0	0	93	0	93	1	pass	0	0	0	Y	4.34967	pass	goodKmers
kmer_204914706.0	CTTCATCAATAAGCAAATCAAAGCC	14.7995	31288.9	0.000472995	31303.7	0	0	11	0	11	1	pass	219837	0	219837	Y	4.4956	pass	goodKmers
kmer_204926314.0	CTTCATCCTGAAAGCCAAGAAACTA	35.5187	353313	0.00010053	353349	0	0	33327	0	33327	1	pass	0	0	0	Y	5.5482	pass	goodKmers
kmer_204926355.0	CTTCATCCTGAAAGCCTAGAAACTA	13.8128	138506	9.97271e-05	138520	0	0	1550	0	1550	1	pass	0	0	0	Y	5.14151	pass	goodKmers
kmer_204926740.0	CTTCATCCTGTAAGCCAAGAAACTA	0	20591	0	20591	0	0	20	0	20	1	pass	0	0	0	Y	4.31368	pass	goodKmers
kmer_204926884.0	CTTCATCCTTAAAGCCAAGAAACTA	5.91979	84566.8	7.00013e-05	84572.7	0	0	172	0	172	1	pass	0	0	0	Y	4.92723	pass	goodKmers
kmer_204926919.0	CTTCATCCTTAAAGCCTAGAAACTA	0	29589.9	0	29589.9	0	0	26	0	26	1	pass	0	0	0	Y	4.47114	pass	goodKmers
kmer_204965471.0	CTTCATTCCAAATACATAGAAACTA	0	17500.1	0	17500.1	0	0	10	0	10	1	pass	0	0	0	Y	4.24304	pass	goodKmers
kmer_204965509.0	CTTCATTCCAAATGCAAAGAAACTA	54.2648	479689	0.000113125	479743	0	0	29197	0	29197	1	pass	0	0	0	Y	5.68101	pass	goodKmers
kmer_204965537.0	CTTCATTCCAAATGCACAGAAACTA	0	18262.4	0	18262.4	0	0	17	0	17	1	pass	0	0	0	Y	4.26156	pass	goodKmers
kmer_204965557.0	CTTCATTCCAAATGCATAGAAACTA	8.87969	102068	8.69978e-05	102077	0	0	1174	0	1174	1	pass	0	0	0	Y	5.00893	pass	goodKmers
kmer_204965599.0	CTTCATTCCAAATGTAAAGAAACTA	0	24885.2	0	24885.2	0	0	10	0	10	1	pass	0	0	0	Y	4.39594	pass	goodKmers
kmer_205402077.0	CTTCGCAATTTTTAATATCCTATCC	0	29972.1	0	29972.1	0	0	39	0	39	1	pass	22	0	22	Y	4.47672	pass	goodKmers
kmer_205622504.0	CTTCTATCATCCAGATTCTTCATTC	0	21777.1	0	21777.1	0	0	1799	0	1799	1	pass	0	0	0	Y	4.338	pass	goodKmers
kmer_205800815.0	CTTCTTAGTTTCTAGGCTTACAGGA	0	17630.9	0	17630.9	0	0	8	0	8	1	pass	0	0	0	Y	4.24627	pass	goodKmers
kmer_205800837.0	CTTCTTAGTTTCTAGGCTTTAAGGA	0	28890.4	0	28890.4	0	0	25	0	25	1	pass	0	0	0	Y	4.46075	pass	goodKmers
kmer_205800848.0	CTTCTTAGTTTCTAGGCTTTCAGGA	13.8128	143102	9.65242e-05	143116	0	0	1553	0	1553	1	pass	0	0	0	Y	5.15569	pass	goodKmers
kmer_205800901.0	CTTCTTAGTTTCTTAGCTTTCAGGA	0	23224.7	0	23224.7	0	0	96	0	96	1	pass	0	0	0	Y	4.36595	pass	goodKmers
kmer_205800962.0	CTTCTTAGTTTCTTGGCTTACAGGA	0	22399.5	0	22399.5	0	0	19	0	19	1	pass	0	0	0	Y	4.35024	pass	goodKmers
kmer_205800980.0	CTTCTTAGTTTCTTGGCTTTAAGGA	6.90642	91447	7.55237e-05	91453.9	0	0	171	0	171	1	pass	0	0	0	Y	4.9612	pass	goodKmers
kmer_205800993.0	CTTCTTAGTTTCTTGGCTTTCAGGA	34.5321	366570	9.42033e-05	366605	0	0	33858	0	33858	1	pass	0	0	0	Y	5.5642	pass	goodKmers
kmer_206857294.0	CTTTAAAAGGCAATAACTTTTGAAC	0	63325	0	63325	0	0	338	0	338	1	pass	144949	0	144949	Y	4.80158	pass	goodKmers
kmer_207119414.0	CTTTATGGGTAAATTTGCTTCGCAA	0	23518.7	0	23518.7	0	0	197	0	197	1	pass	61	0	61	Y	4.37141	pass	goodKmers
kmer_207665218.0	CTTTGATTTGCTTATTGATGAAGCC	0	31460.3	0	31460.3	0	0	10	0	10	1	pass	73906	0	73906	Y	4.49776	pass	goodKmers
kmer_207938605.0	CTTTTAAAGTTAGAGGTGTTTTTTC	0	58402.3	0	58402.3	0	0	146	0	146	1	pass	17	0	17	Y	4.76643	pass	goodKmers
kmer_208055458.0	CTTTTCACCGTTGGATAGGATATTA	0	29509.8	0	29509.8	0	0	60	0	60	1	pass	0	0	0	Y	4.46997	pass	goodKmers
kmer_208653580.0	GAAAAAACCGACTATTCTGATTCTA	0	30015.7	0	30015.7	0	0	193	0	193	1	pass	0	0	0	Y	4.47735	pass	goodKmers
kmer_208967703.0	GAAAACGACTATTCTGATTCTATTC	14.7995	127683	0.000115908	127698	0	0	3401	0	3401	1	pass	0	0	0	Y	5.10618	pass	goodKmers
kmer_209161569.0	GAAAAGTCGGTTTCTTCATCCTGAA	0	60682.2	0	60682.2	0	0	237	0	237	1	pass	0	0	0	Y	4.78306	pass	goodKmers
kmer_209161574.0	GAAAAGTCGGTTTCTTCATCCTTAA	0	17224.4	0	17224.4	0	0	13	0	13	1	pass	0	0	0	Y	4.23614	pass	goodKmers
kmer_209281157.0	GAAAATGACTATTCTGATTCTATTC	0	23701.1	0	23701.1	0	0	38	0	38	1	pass	0	0	0	Y	4.37477	pass	goodKmers
kmer_209572496.0	GAAACCGACTATTATGATTCTATTC	0	17590.3	0	17590.3	0	0	5	0	5	1	pass	0	0	0	Y	4.24527	pass	goodKmers
kmer_209572529.0	GAAACCGACTATTCCGATTCTATTC	0	28921.9	0	28921.9	0	0	2	0	2	1	pass	0	0	0	Y	4.46123	pass	goodKmers
kmer_209572593.0	GAAACCGACTATTCTGATTCTATTC	24.6658	317112	7.77826e-05	317137	0	0	33992	0	33992	1	pass	0	0	0	Y	5.50125	pass	goodKmers
kmer_209572613.0	GAAACCGACTATTCTGATTTTATTC	0	24208	0	24208	0	0	15	0	15	1	pass	0	0	0	Y	4.38396	pass	goodKmers
kmer_209572637.0	GAAACCGACTATTCTTATTCTATTC	0	28053.1	0	28053.1	0	0	8	0	8	1	pass	0	0	0	Y	4.44798	pass	goodKmers
kmer_209572663.0	GAAACCGACTATTTTGATTCTATTC	0	19532.7	0	19532.7	0	0	25	0	25	1	pass	0	0	0	Y	4.29076	pass	goodKmers
kmer_209572981.0	GAAACCGACTTTTCTGATTCTATTC	6.90642	69708.5	9.90757e-05	69715.4	0	0	260	0	260	1	pass	0	0	0	Y	4.84333	pass	goodKmers
kmer_209711933.0	GAAACTAAGAAATCTCTACTTATAA	17.7594	186202	9.53771e-05	186220	0	0	4967	0	4967	1	pass	0	0	0	Y	5.27003	pass	goodKmers
kmer_209711936.0	GAAACTAAGAAATCTCTACTTATGA	0	25509.6	0	25509.6	0	0	83	0	83	1	pass	0	0	0	Y	4.4067	pass	goodKmers
kmer_209712109.0	GAAACTAAGAAGAATAAAATCAGAA	0	37841.7	0	37841.7	0	0	12	0	12	1	pass	2	0	2	Y	4.57797	pass	goodKmers
kmer_209712154.0	GAAACTAAGAAGAATAGAATAAGAA	0	35331.7	0	35331.7	0	0	12	0	12	1	pass	3	0	3	Y	4.54816	pass	goodKmers
kmer_209712164.0	GAAACTAAGAAGAATAGAATCAAAA	0	37231.5	0	37231.5	0	0	46	0	46	1	pass	0	0	0	Y	4.57091	pass	goodKmers
kmer_209712170.0	GAAACTAAGAAGAATAGAATCAGAA	55.2514	562553	9.82155e-05	562608	0	0	39240	0	39240	1	pass	0	0	0	Y	5.75021	pass	goodKmers
kmer_209712175.0	GAAACTAAGAAGAATAGAATCATAA	0	19283.3	0	19283.3	0	0	9	0	9	1	pass	0	0	0	Y	4.28518	pass	goodKmers
kmer_209712184.0	GAAACTAAGAAGAATAGAATCGGAA	4.93316	40909.3	0.000120588	40914.2	0	0	2	0	2	1	pass	0	0	0	Y	4.61187	pass	goodKmers
kmer_209769112.0	GAAACTTAGAAATCACGAATCAGAA	0	48598.5	0	48598.5	0	0	18	0	18	1	pass	0	0	0	Y	4.68662	pass	goodKmers
kmer_209960798.0	GAAAGCCAAGAAACTAAGAAGAATA	33.5455	373405	8.98368e-05	373439	0	0	33841	0	33841	1	pass	0	0	0	Y	5.57222	pass	goodKmers
kmer_209960855.0	GAAAGCCAAGAAACTTAGAAATCAC	0	26121.9	0	26121.9	0	0	16	0	16	1	pass	0	0	0	Y	4.417	pass	goodKmers
kmer_209972702.0	GAAAGCCTAGAAACTAAGAAGAATA	11.8396	139765	8.47108e-05	139777	0	0	1566	0	1566	1	pass	0	0	0	Y	5.14544	pass	goodKmers
kmer_210002223.0	GAAAGCTAAGAAACTAAGAAGAATA	0	26904.5	0	26904.5	0	0	97	0	97	1	pass	0	0	0	Y	4.42982	pass	goodKmers
kmer_210422567.0	GAAATCTCTACTTATAACATCCAGA	14.7995	168287	8.7942e-05	168302	0	0	5132	0	5132	1	pass	0	0	0	Y	5.22609	pass	goodKmers
kmer_210422606.0	GAAATCTCTACTTATGACATCCAGA	0	25335.3	0	25335.3	0	0	77	0	77	1	pass	0	0	0	Y	4.40373	pass	goodKmers
kmer_210422894.0	GAAATCTCTCCATCCATCATCCAGA	17.7594	117078	0.000151689	117096	0	0	1140	0	1140	1	pass	0	0	0	Y	5.06854	pass	goodKmers
kmer_210422941.0	GAAATCTCTCCATCTATCATCCAGA	12.8262	193802	6.6182e-05	193815	0	0	15854	0	15854	1	pass	0	0	0	Y	5.28739	pass	goodKmers
kmer_210423069.0	GAAATCTCTCCTTCTATCATCCAGA	0	22235.3	0	22235.3	0	0	1357	0	1357	1	pass	0	0	0	Y	4.34704	pass	goodKmers
kmer_211778019.0	GAAGAAAACGACTATTCTGATTCTA	13.8128	126885	0.000108861	126899	0	0	3394	0	3394	1	pass	0	0	0	Y	5.10346	pass	goodKmers
kmer_211787276.0	GAAGAAAATGACTATTCTGATTCTA	0	23388.9	0	23388.9	0	0	39	0	39	1	pass	0	0	0	Y	4.36901	pass	goodKmers
kmer_211795291.0	GAAGAAACCGACTATTATGATTCTA	0	17557.9	0	17557.9	0	0	5	0	5	1	pass	0	0	0	Y	4.24447	pass	goodKmers
kmer_211795310.0	GAAGAAACCGACTATTCCGATTCTA	0	28119	0	28119	0	0	2	0	2	1	pass	0	0	0	Y	4.449	pass	goodKmers
kmer_211795345.0	GAAGAAACCGACTATTCTGATTCTA	24.6658	319854	7.71158e-05	319879	0	0	34161	0	34161	1	pass	0	0	0	Y	5.50499	pass	goodKmers
kmer_211795351.0	GAAGAAACCGACTATTCTGATTTTA	0	25107.2	0	25107.2	0	0	15	0	15	1	pass	0	0	0	Y	4.3998	pass	goodKmers
kmer_211795368.0	GAAGAAACCGACTATTCTTATTCTA	0	26872.1	0	26872.1	0	0	7	0	7	1	pass	0	0	0	Y	4.4293	pass	goodKmers
kmer_211795390.0	GAAGAAACCGACTATTTTGATTCTA	0	19363.4	0	19363.4	0	0	25	0	25	1	pass	0	0	0	Y	4.28698	pass	goodKmers
kmer_211795444.0	GAAGAAACCGACTTTTCTGATTCTA	5.91979	68971.5	8.58295e-05	68977.4	0	0	258	0	258	1	pass	0	0	0	Y	4.83871	pass	goodKmers
kmer_211916533.0	GAAGAATCTGGATGATAGAAGGAGA	0	22218	0	22218	0	0	1520	0	1520	1	pass	0	0	0	Y	4.3467	pass	goodKmers
kmer_211916553.0	GAAGAATCTGGATGATAGATGGAGA	12.8262	195468	6.56179e-05	195481	0	0	17431	0	17431	1	pass	0	0	0	Y	5.2911	pass	goodKmers
kmer_211916600.0	GAAGAATCTGGATGATGGATGGAGA	16.7727	120487	0.000139208	120504	0	0	1332	0	1332	1	pass	0	0	0	Y	5.081	pass	goodKmers
kmer_211916638.0	GAAGAATCTGGATGTCATAAGTAGA	0	22602.2	0	22602.2	0	0	83	0	83	1	pass	0	0	0	Y	4.35415	pass	goodKmers
kmer_211916673.0	GAAGAATCTGGATGTTATAAGTAGA	16.7727	166616	0.000100667	166633	0	0	5468	0	5468	1	pass	0	0	0	Y	5.22176	pass	goodKmers
kmer_212164358.0	GAAGCAAATTTACCCATAAAGGTTA	0	23656.5	0	23656.5	0	0	231	0	231	1	pass	64	0	64	Y	4.37395	pass	goodKmers
kmer_212901245.0	GAAGTGGTCTACAATATATGCACAA	42.4252	92573.3	0.000458288	92615.7	0	0	193	0	193	1	pass	32	0	32	Y	4.96668	pass	goodKmers
kmer_213178584.0	GAATAGTCATTTTCTTCATCCTGAA	0	31261.6	0	31261.6	0	0	44	0	44	1	pass	0	0	0	Y	4.49501	pass	goodKmers
kmer_213179369.0	GAATAGTCGGTTTCTTCATCCTGAA	30.5856	333586	9.16873e-05	333617	0	0	33663	0	33663	1	pass	0	0	0	Y	5.52325	pass	goodKmers
kmer_213179374.0	GAATAGTCGGTTTCTTCATCCTGTA	0	17209.2	0	17209.2	0	0	30	0	30	1	pass	0	0	0	Y	4.23576	pass	goodKmers
kmer_213179375.0	GAATAGTCGGTTTCTTCATCCTTAA	4.93316	76252.2	6.46953e-05	76257.1	0	0	205	0	205	1	pass	0	0	0	Y	4.88228	pass	goodKmers
kmer_213179394.0	GAATAGTCGGTTTCTTCATTATGAA	0	16347.5	0	16347.5	0	0	2	0	2	1	pass	0	0	0	Y	4.21345	pass	goodKmers
kmer_213179463.0	GAATAGTCGGTTTTTTCATCCTGAA	0	29729.8	0	29729.8	0	0	189	0	189	1	pass	0	0	0	Y	4.47319	pass	goodKmers
kmer_213179643.0	GAATAGTCGTTTTCTTCATCCTGAA	16.7727	136686	0.00012271	136703	0	0	3337	0	3337	1	pass	0	0	0	Y	5.13578	pass	goodKmers
kmer_213179649.0	GAATAGTCGTTTTCTTCATCCTTAA	0	20085.1	0	20085.1	0	0	24	0	24	1	pass	0	0	0	Y	4.30287	pass	goodKmers
kmer_214849626.0	GACATAATCTTTTCACCGTTGGATA	0	30061.3	0	30061.3	0	0	80	0	80	1	pass	61	0	61	Y	4.47801	pass	goodKmers
kmer_216354821.0	GACTATTATGATTCTATTCTTCTTA	0	17624.8	0	17624.8	0	0	5	0	5	1	pass	0	0	0	Y	4.24612	pass	goodKmers
kmer_216355935.0	GACTATTCCGATTCTATTCTTCTTA	0	41187.1	0	41187.1	0	0	2	0	2	1	pass	0	0	0	Y	4.61476	pass	goodKmers
kmer_216356841.0	GACTATTCTGATTCGTGATTTCTAA	0	48287.3	0	48287.3	0	0	21	0	21	1	pass	0	0	0	Y	4.68383	pass	goodKmers
kmer_216356901.0	GACTATTCTGATTCTATTCTTCTTA	43.4118	500347	8.67634e-05	500390	0	0	39378	0	39378	1	pass	0	0	0	Y	5.69931	pass	goodKmers
kmer_216356984.0	GACTATTCTGATTTTATTCTTCTTA	4.93316	29108.4	0.000169475	29113.3	0	0	13	0	13	1	pass	0	0	0	Y	4.46409	pass	goodKmers
kmer_216357235.0	GACTATTCTTATTCTATTCTTCTTA	0	34866.4	0	34866.4	0	0	11	0	11	1	pass	0	0	0	Y	4.54241	pass	goodKmers
kmer_216362172.0	GACTATTTTGATTCTATTCTTCTTA	0	36982.1	0	36982.1	0	0	42	0	42	1	pass	0	0	0	Y	4.56799	pass	goodKmers
kmer_216464686.0	GACTCTGATCTTTAAACCTTTGTGC	37.492	95065.1	0.000394382	95102.6	0	0	398	0	398	1	pass	554	0	554	Y	4.97819	pass	goodKmers
kmer_216759910.0	GACTTTTCTGATTCTATTCTTCTTA	8.87969	71683.3	0.000123874	71692.2	0	0	280	0	280	1	pass	0	0	0	Y	4.85547	pass	goodKmers
kmer_21680349.0	AACACCTCTAACTTTAAAAGGCAAT	0	59668.5	0	59668.5	0	0	305	0	305	1	pass	7	0	7	Y	4.77575	pass	goodKmers
kmer_220482328.0	GATAGGATATTAAAAATTGCGAAGC	0	29907.2	0	29907.2	0	0	39	0	39	1	pass	45	0	45	Y	4.47578	pass	goodKmers
kmer_221556550.0	GATGAAATAGTTTCATACTGGGTCA	0	25638.4	0	25638.4	0	0	17	0	17	1	pass	14364	0	14364	Y	4.40889	pass	goodKmers
kmer_222983717.0	GATTCTTCATTCCAAATACATAGAA	0	17152.4	0	17152.4	0	0	10	0	10	1	pass	0	0	0	Y	4.23432	pass	goodKmers
kmer_222983732.0	GATTCTTCATTCCAAATGCAAAGAA	49.3316	453241	0.000108842	453290	0	0	29315	0	29315	1	pass	0	0	0	Y	5.65638	pass	goodKmers
kmer_222983744.0	GATTCTTCATTCCAAATGCACAGAA	0	18286.8	0	18286.8	0	0	17	0	17	1	pass	0	0	0	Y	4.26214	pass	goodKmers
kmer_222983753.0	GATTCTTCATTCCAAATGCATAGAA	8.87969	92084.7	9.64296e-05	92093.6	0	0	1126	0	1126	1	pass	0	0	0	Y	4.96423	pass	goodKmers
kmer_222983777.0	GATTCTTCATTCCAAATGTAAAGAA	0	23174	0	23174	0	0	11	0	11	1	pass	0	0	0	Y	4.365	pass	goodKmers
kmer_223462274.0	GATTTGCTTATTGATGAAGCCCCAA	0	29173.3	0	29173.3	0	0	9	0	9	1	pass	69269	0	69269	Y	4.46499	pass	goodKmers
kmer_223982024.0	GCAAAGAAACTAAGAAATCTCTCCA	38.4786	277532	0.000138646	277570	0	0	15804	0	15804	1	pass	0	0	0	Y	5.44337	pass	goodKmers
kmer_224032780.0	GCAAAGGAACATATAGTAAATTACC	29.599	114697	0.000258063	114727	0	0	460	0	460	1	pass	569	0	569	Y	5.05967	pass	goodKmers
kmer_224176778.0	GCAAATTTACCCATAAAGGTTAAGC	0	23726.5	0	23726.5	0	0	268	0	268	1	pass	73	0	73	Y	4.37523	pass	goodKmers
kmer_224730004.0	GCAATAACTTTTGAACTAGAAGAGC	0	63475	0	63475	0	0	605	0	605	1	pass	187271	0	187271	Y	4.8026	pass	goodKmers
kmer_227097158.0	GCATAGAAACTAAGAAATCTCTCCA	0	44837.5	0	44837.5	0	0	159	0	159	1	pass	0	0	0	Y	4.65164	pass	goodKmers
kmer_227135437.0	GCATATATTGTAGACCACTTCAATA	45.3851	92371.6	0.000491332	92417	0	0	263	0	263	1	pass	649	0	649	Y	4.96575	pass	goodKmers
kmer_22996070.0	AACATCCAGATTCTTCATTCCAAAT	20.7193	176278	0.000117538	176299	0	0	7130	0	7130	1	pass	0	0	0	Y	5.24625	pass	goodKmers
kmer_235285283.0	GCTTACAGGATGAAGAAACCGACTA	0	21086.7	0	21086.7	0	0	25	0	25	1	pass	0	0	0	Y	4.32401	pass	goodKmers
kmer_235434303.0	GCTTCATCAATAAGCAAATCAAAGC	0	31256.5	0	31256.5	0	0	10	0	10	1	pass	74702	0	74702	Y	4.49494	pass	goodKmers
kmer_235829790.0	GCTTTAAGGATGAAGAAAACGACTA	0	23071.6	0	23071.6	0	0	18	0	18	1	pass	0	0	0	Y	4.36308	pass	goodKmers
kmer_235829807.0	GCTTTAAGGATGAAGAAACCGACTA	4.93316	82024.4	6.01426e-05	82029.3	0	0	182	0	182	1	pass	0	0	0	Y	4.91397	pass	goodKmers
kmer_235891289.0	GCTTTCAGGATGAAAAAACCGACTA	0	28773.9	0	28773.9	0	0	187	0	187	1	pass	0	0	0	Y	4.459	pass	goodKmers
kmer_235891316.0	GCTTTCAGGATGAAGAAAACGACTA	15.7861	146277	0.000107919	146293	0	0	3190	0	3190	1	pass	0	0	0	Y	5.16522	pass	goodKmers
kmer_235891332.0	GCTTTCAGGATGAAGAAAATGACTA	0	31731.9	0	31731.9	0	0	43	0	43	1	pass	0	0	0	Y	4.5015	pass	goodKmers
kmer_235891350.0	GCTTTCAGGATGAAGAAACCGACTA	28.6123	338073	8.46335e-05	338102	0	0	32717	0	32717	1	pass	0	0	0	Y	5.52905	pass	goodKmers
kmer_237030754.0	GGAATAGTCGGTTTCTTCATCCTGA	0	16908.1	0	16908.1	0	0	7	0	7	1	pass	0	0	0	Y	4.22809	pass	goodKmers
kmer_237091512.0	GGAATGAAGAATCTGGATGATAGAA	0	21254	0	21254	0	0	1808	0	1808	1	pass	0	0	0	Y	4.32744	pass	goodKmers
kmer_237091535.0	GGAATGAAGAATCTGGATGTCATAA	0	20844.4	0	20844.4	0	0	97	0	97	1	pass	0	0	0	Y	4.31899	pass	goodKmers
kmer_237091547.0	GGAATGAAGAATCTGGATGTTATAA	18.746	167158	0.000112145	167177	0	0	6504	0	6504	1	pass	0	0	0	Y	5.22318	pass	goodKmers
kmer_237796332.0	GGAGAGATTTCTTAGTTTCTATGCA	0	55649	0	55649	0	0	280	0	280	1	pass	0	0	0	Y	4.74546	pass	goodKmers
kmer_237796350.0	GGAGAGATTTCTTAGTTTCTTTACA	0	19503.3	0	19503.3	0	0	6	0	6	1	pass	0	0	0	Y	4.29011	pass	goodKmers
kmer_237796356.0	GGAGAGATTTCTTAGTTTCTTTGCA	38.4786	302937	0.000127018	302975	0	0	18430	0	18430	1	pass	0	0	0	Y	5.48141	pass	goodKmers
kmer_238613434.0	GGATGATAGAAGGAGAGATTTCTTA	0	28387.6	0	28387.6	0	0	1332	0	1332	1	pass	0	0	0	Y	4.45313	pass	goodKmers
kmer_238613588.0	GGATGATAGATGGAGAGATTTCTTA	17.7594	200381	8.86282e-05	200399	0	0	15657	0	15657	1	pass	0	0	0	Y	5.3019	pass	goodKmers
kmer_238621040.0	GGATGATGGATGGAGAGATTTCTTA	18.746	128778	0.000145568	128797	0	0	1123	0	1123	1	pass	0	0	0	Y	5.10991	pass	goodKmers
kmer_238678501.0	GGATGGAGAGATTTCTTAGTTTCTA	0	22823.2	0	22823.2	0	0	38	0	38	1	pass	0	0	0	Y	4.35838	pass	goodKmers
kmer_238736628.0	GGATGTCATAAGTAGAGATTTCTTA	0	26161.5	0	26161.5	0	0	76	0	76	1	pass	0	0	0	Y	4.41766	pass	goodKmers
kmer_238756635.0	GGATGTTATAAGTAGAGATTTCTTA	15.7861	184618	8.55068e-05	184634	0	0	5109	0	5109	1	pass	0	0	0	Y	5.26631	pass	goodKmers
kmer_241372697.0	GGGACTATGACCCAGTATGAAACTA	0	26122.9	0	26122.9	0	0	17	0	17	1	pass	842	0	842	Y	4.41702	pass	goodKmers
kmer_242084230.0	GGGCTTCATCAATAAGCAAATCAAA	0	29983.3	0	29983.3	0	0	10	0	10	1	pass	73420	0	73420	Y	4.47688	pass	goodKmers
kmer_242099620.0	GGGCTTTGATTTGCTTATTGATGAA	14.7995	31174.4	0.000474732	31189.2	0	0	11	0	11	1	pass	219495	0	219495	Y	4.494	pass	goodKmers
kmer_242355254.0	GGGGCTTCATCAATAAGCAAATCAA	0	29494.6	0	29494.6	0	0	9	0	9	1	pass	69593	0	69593	Y	4.46974	pass	goodKmers
kmer_242689275.0	GGGTAAATTTGCTTCGCAATTTTTA	0	23862.3	0	23862.3	0	0	102	0	102	1	pass	74	0	74	Y	4.37771	pass	goodKmers
kmer_243201830.0	GGTAAATTTGCTTCGCAATTTTTAA	0	23978.9	0	23978.9	0	0	101	0	101	1	pass	71	0	71	Y	4.37983	pass	goodKmers
kmer_245248567.0	GGTTTCTTCATCCTGAAAGCCAAGA	24.6658	279479	8.82564e-05	279504	0	0	29270	0	29270	1	pass	0	0	0	Y	5.44639	pass	goodKmers
kmer_245248578.0	GGTTTCTTCATCCTGAAAGCCTAGA	6.90642	96939.5	7.12446e-05	96946.4	0	0	1216	0	1216	1	pass	0	0	0	Y	4.98653	pass	goodKmers
kmer_245248679.0	GGTTTCTTCATCCTTAAAGCCAAGA	5.91979	76891.8	7.69886e-05	76897.7	0	0	134	0	134	1	pass	0	0	0	Y	4.88591	pass	goodKmers
kmer_245248689.0	GGTTTCTTCATCCTTAAAGCCTAGA	0	21323.9	0	21323.9	0	0	22	0	22	1	pass	0	0	0	Y	4.32887	pass	goodKmers
kmer_245585097.0	GTAAAGAAACTAAGAAATCTCTCCA	0	21040.1	0	21040.1	0	0	7	0	7	1	pass	0	0	0	Y	4.32305	pass	goodKmers
kmer_245891435.0	GTAAGCCAAGAAACTAAGAAGAATA	0	25697.2	0	25697.2	0	0	21	0	21	1	pass	0	0	0	Y	4.40989	pass	goodKmers
kmer_245895316.0	GTAAGCCTAGAAACTAAGAAGAATA	0	18418.6	0	18418.6	0	0	7	0	7	1	pass	0	0	0	Y	4.26526	pass	goodKmers
kmer_246812020.0	GTAGAGATTTCTTAGTTTCTATGCA	0	45744.8	0	45744.8	0	0	569	0	569	1	pass	6	0	6	Y	4.66034	pass	goodKmers
kmer_246812037.0	GTAGAGATTTCTTAGTTTCTTTGCA	15.7861	167650	9.4161e-05	167666	0	0	6479	0	6479	1	pass	0	0	0	Y	5.22445	pass	goodKmers
kmer_24777416.0	AACCGACTATTATGATTCTATTCTT	0	17882.3	0	17882.3	0	0	5	0	5	1	pass	0	0	0	Y	4.25242	pass	goodKmers
kmer_24777467.0	AACCGACTATTCCGATTCTATTCTT	0	30397.9	0	30397.9	0	0	1	0	1	1	pass	0	0	0	Y	4.48284	pass	goodKmers
kmer_24777561.0	AACCGACTATTCTGATTCTATTCTT	27.6257	353001	7.82596e-05	353029	0	0	34965	0	34965	1	pass	0	0	0	Y	5.54781	pass	goodKmers
kmer_24777592.0	AACCGACTATTCTGATTTTATTCTT	0	23768	0	23768	0	0	15	0	15	1	pass	0	0	0	Y	4.37599	pass	goodKmers
kmer_24777630.0	AACCGACTATTCTTATTCTATTCTT	0	29793.7	0	29793.7	0	0	9	0	9	1	pass	0	0	0	Y	4.47412	pass	goodKmers
kmer_24777699.0	AACCGACTATTTTGATTCTATTCTT	0	22113.6	0	22113.6	0	0	26	0	26	1	pass	0	0	0	Y	4.34466	pass	goodKmers
kmer_24782196.0	AACCGACTTTTCTGATTCTATTCTT	7.89305	70683.7	0.000111667	70691.6	0	0	271	0	271	1	pass	0	0	0	Y	4.84937	pass	goodKmers
kmer_248268530.0	GTCATTTTCTTCATCCTGAAAGCCA	0	16885.8	0	16885.8	0	0	34	0	34	1	pass	0	0	0	Y	4.22752	pass	goodKmers
kmer_248941349.0	GTCGGTTTCTTCATCCTGAAAGCCA	24.6658	280601	8.79035e-05	280626	0	0	31331	0	31331	1	pass	0	0	0	Y	5.44813	pass	goodKmers
kmer_248941397.0	GTCGGTTTCTTCATCCTTAAAGCCA	4.93316	75552.7	6.52943e-05	75557.6	0	0	164	0	164	1	pass	0	0	0	Y	4.87828	pass	goodKmers
kmer_249070446.0	GTCGTTTTCTTCATCCTGAAAGCCA	11.8396	100835	0.000117416	100847	0	0	2922	0	2922	1	pass	0	0	0	Y	5.00366	pass	goodKmers
kmer_250216750.0	GTGCATATATTGTAGACCACTTCAA	43.4118	92539.8	0.000469115	92583.2	0	0	210	0	210	1	pass	113	0	113	Y	4.96653	pass	goodKmers
kmer_250251743.0	GTGCATTTGGAATGAAGAATCTGGA	0	17585.3	0	17585.3	0	0	38	0	38	1	pass	0	0	0	Y	4.24515	pass	goodKmers
kmer_254425336.0	GTTTCTAGGCTTTAAGGATGAAGAA	0	31116.6	0	31116.6	0	0	28	0	28	1	pass	0	0	0	Y	4.49299	pass	goodKmers
kmer_254425374.0	GTTTCTAGGCTTTCAGGATGAAGAA	14.7995	146902	0.000100744	146917	0	0	1562	0	1562	1	pass	0	0	0	Y	5.16707	pass	goodKmers
kmer_254427860.0	GTTTCTATGCATTTGGAATGAAGAA	8.87969	105487	8.41781e-05	105496	0	0	1187	0	1187	1	pass	0	0	0	Y	5.02324	pass	goodKmers
kmer_254428213.0	GTTTCTATGTATTTGGAATGAAGAA	0	17487.9	0	17487.9	0	0	10	0	10	1	pass	0	0	0	Y	4.24274	pass	goodKmers
kmer_254449791.0	GTTTCTGTGCATTTGGAATGAAGAA	0	18330.4	0	18330.4	0	0	17	0	17	1	pass	0	0	0	Y	4.26317	pass	goodKmers
kmer_254454412.0	GTTTCTTAGCTTTCAGGATGAAGAA	0	21608.8	0	21608.8	0	0	84	0	84	1	pass	0	0	0	Y	4.33463	pass	goodKmers
kmer_254456790.0	GTTTCTTCATCCTGAAAGCCAAGAA	26.6391	284936	9.34915e-05	284963	0	0	30280	0	30280	1	pass	0	0	0	Y	5.45479	pass	goodKmers
kmer_254456804.0	GTTTCTTCATCCTGAAAGCCTAGAA	6.90642	97368.3	7.09309e-05	97375.2	0	0	1324	0	1324	1	pass	0	0	0	Y	4.98845	pass	goodKmers
kmer_254456904.0	GTTTCTTCATCCTTAAAGCCAAGAA	5.91979	78896	7.50328e-05	78901.9	0	0	157	0	157	1	pass	0	0	0	Y	4.89709	pass	goodKmers
kmer_254456917.0	GTTTCTTCATCCTTAAAGCCTAGAA	0	21414.1	0	21414.1	0	0	23	0	23	1	pass	0	0	0	Y	4.3307	pass	goodKmers
kmer_254463383.0	GTTTCTTGGCTTACAGGATGAAGAA	0	23614	0	23614	0	0	21	0	21	1	pass	0	0	0	Y	4.37317	pass	goodKmers
kmer_254463437.0	GTTTCTTGGCTTTAAGGATGAAGAA	5.91979	89799.7	6.59222e-05	89805.6	0	0	175	0	175	1	pass	0	0	0	Y	4.9533	pass	goodKmers
kmer_254463495.0	GTTTCTTGGCTTTCAGGATGAAGAA	38.4786	388970	9.89243e-05	389008	0	0	33365	0	33365	1	pass	0	0	0	Y	5.58996	pass	goodKmers
kmer_254465743.0	GTTTCTTTACATTTGGAATGAAGAA	0	25030.1	0	25030.1	0	0	10	0	10	1	pass	0	0	0	Y	4.39846	pass	goodKmers
kmer_254469042.0	GTTTCTTTGCATTTGGAATGAAGAA	54.2648	483158	0.000112313	483212	0	0	29319	0	29319	1	pass	0	0	0	Y	5.68414	pass	goodKmers
kmer_254922328.0	GTTTTCTTCATCCTGAAAGCCAAGA	9.86632	99971.5	9.86913e-05	99981.4	0	0	2773	0	2773	1	pass	0	0	0	Y	4.99992	pass	goodKmers
kmer_254922337.0	GTTTTCTTCATCCTGAAAGCCTAGA	6.90642	36303.9	0.000190239	36310.8	0	0	198	0	198	1	pass	0	0	0	Y	4.56004	pass	goodKmers
kmer_255811051.0	TAAACCTTTGTGCATATATTGTAGA	27.6257	93772.6	0.000294603	93800.2	0	0	169	0	169	1	pass	16	0	16	Y	4.9722	pass	goodKmers
kmer_25596005.0	AACCTTTATGGGTAAATTTGCTTCG	0	23427.4	0	23427.4	0	0	193	0	193	1	pass	58	0	58	Y	4.36972	pass	goodKmers
kmer_255977513.0	TAAAGCCAAGAAACTAAGAAGAATA	8.87969	90031.9	9.86283e-05	90040.8	0	0	281	0	281	1	pass	0	0	0	Y	4.95444	pass	goodKmers
kmer_255982834.0	TAAAGCCTAGAAACTAAGAAGAATA	0	30644.2	0	30644.2	0	0	39	0	39	1	pass	0	0	0	Y	4.48635	pass	goodKmers
kmer_25619109.0	AACCTTTGTGCATATATTGTAGACC	43.4118	94743.7	0.000458202	94787.1	0	0	169	0	169	1	pass	20	0	20	Y	4.97675	pass	goodKmers
kmer_256410464.0	TAAATTTGCTTCGCAATTTTTAATA	0	21548	0	21548	0	0	50	0	50	1	pass	51	0	51	Y	4.33341	pass	goodKmers
kmer_256580239.0	TAACATCCAGATTCTTCATTCCAAA	18.746	173524	0.000108031	173543	0	0	7130	0	7130	1	pass	0	0	0	Y	5.23941	pass	goodKmers
kmer_256927949.0	TAAGAAACTAAGAAGAATAGAATCA	0	29108.4	0	29108.4	0	0	220	0	220	1	pass	0	0	0	Y	4.46402	pass	goodKmers
kmer_257343361.0	TAAGTTTCTTGGCTTTCAGGATGAA	0	38927.4	0	38927.4	0	0	73	0	73	1	pass	0	0	0	Y	4.59026	pass	goodKmers
kmer_257500213.0	TAATAGTCGGTTTCTTCATCCTGAA	0	17187.9	0	17187.9	0	0	13	0	13	1	pass	0	0	0	Y	4.23522	pass	goodKmers
kmer_258324339.0	TACAATATATGCACAAAGGTTTAAA	29.599	94979.9	0.000311634	95009.5	0	0	162	0	162	1	pass	15	0	15	Y	4.97777	pass	goodKmers
kmer_26005112.0	AACGACTATTCTGATTCTATTCTTC	15.7861	132556	0.00011909	132572	0	0	4479	0	4479	1	pass	0	0	0	Y	5.12245	pass	goodKmers
kmer_260798703.0	TAGGATATTAAAAATTGCGAAGCAA	0	30238.7	0	30238.7	0	0	40	0	40	1	pass	47	0	47	Y	4.48056	pass	goodKmers
kmer_260862275.0	TAGGCTTTAAGGATGAAGAAACCGA	0	21426.3	0	21426.3	0	0	22	0	22	1	pass	0	0	0	Y	4.33095	pass	goodKmers
kmer_260862742.0	TAGGCTTTCAGGATGAAGAAAACGA	6.90642	36546.2	0.000188978	36553.1	0	0	198	0	198	1	pass	0	0	0	Y	4.56292	pass	goodKmers
kmer_260862753.0	TAGGCTTTCAGGATGAAGAAACCGA	6.90642	95012.3	7.26897e-05	95019.2	0	0	1268	0	1268	1	pass	0	0	0	Y	4.97781	pass	goodKmers
kmer_261110688.0	TAGTCGGTTTCTTCATCCTGAAAGA	0	18048.5	0	18048.5	0	0	395	0	395	1	pass	0	0	0	Y	4.25644	pass	goodKmers
kmer_261243630.0	TAGTTCAAAAGTTATTGCCTTTTAA	0	63552.1	0	63552.1	0	0	345	0	345	1	pass	178	0	178	Y	4.80313	pass	goodKmers
kmer_261422081.0	TATAACATCCAGATTCTTCATTCCA	17.7594	166344	0.000106763	166362	0	0	6871	0	6871	1	pass	0	0	0	Y	5.22105	pass	goodKmers
kmer_261743290.0	TATATGCACAAAGGTTTAAAGATCA	36.5054	95765.6	0.000381195	95802.1	0	0	171	0	171	1	pass	15	0	15	Y	4.98138	pass	goodKmers
kmer_261922082.0	TATCATCCAGATTCTTCATTCCAAA	16.7727	233882	7.17144e-05	233899	0	0	24772	0	24772	1	pass	0	0	0	Y	5.36903	pass	goodKmers
kmer_262277683.0	TATGACATCCAGATTCTTCATTCCA	0	20731.9	0	20731.9	0	0	109	0	109	1	pass	0	0	0	Y	4.31664	pass	goodKmers
kmer_262280434.0	TATGACCCAGTATGAAACTATTTCA	0	25848.2	0	25848.2	0	0	17	0	17	1	pass	2298	0	2298	Y	4.41243	pass	goodKmers
kmer_262360531.0	TATGCACAAAGGTTTAAAGATCAGA	37.492	95772.7	0.000391469	95810.2	0	0	189	0	189	1	pass	35	0	35	Y	4.98141	pass	goodKmers
kmer_262947326.0	TATTCTTCATTCCAAATGCAAAGAA	6.90642	24319.5	0.000283987	24326.4	0	0	46	0	46	1	pass	0	0	0	Y	4.38608	pass	goodKmers
kmer_262949159.0	TATTCTTCTTAGTTTCTTTGCTTCA	0	17304.5	0	17304.5	0	0	3	0	3	1	pass	0	0	0	Y	4.23816	pass	goodKmers
kmer_264269725.0	TCACCGTTGGATAGGATATTAAAAA	0	29532.1	0	29532.1	0	0	69	0	69	1	pass	29	0	29	Y	4.47029	pass	goodKmers
kmer_265292064.0	TCATTTTCTTCATCCTGAAAGCCAA	0	18331.4	0	18331.4	0	0	31	0	31	1	pass	0	0	0	Y	4.2632	pass	goodKmers
kmer_265572989.0	TCCAGATTCTTCATTCCAAATGCAA	47.3583	432000	0.000109626	432047	0	0	33339	0	33339	1	pass	0	0	0	Y	5.63553	pass	goodKmers
kmer_265572993.0	TCCAGATTCTTCATTCCAAATGTAA	0	22083.2	0	22083.2	0	0	13	0	13	1	pass	0	0	0	Y	4.34406	pass	goodKmers
kmer_265665537.0	TCCATATTCTTCATTCCAAATGCAA	6.90642	25550.2	0.000270308	25557.1	0	0	73	0	73	1	pass	0	0	0	Y	4.40751	pass	goodKmers
kmer_265675155.0	TCCATCATCCAGATTCTTCATTCCA	13.8128	123916	0.000111469	123930	0	0	1858	0	1858	1	pass	0	0	0	Y	5.09318	pass	goodKmers
kmer_266545427.0	TCCTGAAAGCCAAGAAACTTAGAAA	0	27104.2	0	27104.2	0	0	40	0	40	1	pass	0	0	0	Y	4.43304	pass	goodKmers
kmer_266547860.0	TCCTGAAGCAAAGAAACTAAGAAGA	0	17842.8	0	17842.8	0	0	3	0	3	1	pass	0	0	0	Y	4.25146	pass	goodKmers
kmer_267170009.0	TCGCAATTTTTAATATCCTATCCAA	0	29884.9	0	29884.9	0	0	48	0	48	1	pass	24	0	24	Y	4.47545	pass	goodKmers
kmer_267731105.0	TCGGTTTCTTCATCCTGAAAGCCAA	22.6925	279479	8.11957e-05	279502	0	0	29842	0	29842	1	pass	0	0	0	Y	5.44638	pass	goodKmers
kmer_267731139.0	TCGGTTTCTTCATCCTTAAAGCCAA	4.93316	75500	6.53399e-05	75504.9	0	0	147	0	147	1	pass	0	0	0	Y	4.87798	pass	goodKmers
kmer_268088678.0	TCGTTTTCTTCATCCTGAAAGCCAA	10.853	100631	0.000107849	100642	0	0	2667	0	2667	1	pass	0	0	0	Y	5.00278	pass	goodKmers
kmer_268314190.0	TCTATCATCCAGATTCTTCATTCCA	13.8128	222518	6.2075e-05	222532	0	0	20282	0	20282	1	pass	0	0	0	Y	5.34739	pass	goodKmers
kmer_269536691.0	TGAAAGCCAAGAAACTTAGAAATCA	0	26881.2	0	26881.2	0	0	19	0	19	1	pass	0	0	0	Y	4.42945	pass	goodKmers
kmer_269820680.0	TGAAGTGGTCTACAATATATGCACA	43.4118	92185	0.00047092	92228.4	0	0	215	0	215	1	pass	111	0	111	Y	4.96486	pass	goodKmers
kmer_270026176.0	TGACATCCAGATTCTTCATTCCAAA	0	20995.5	0	20995.5	0	0	117	0	117	1	pass	0	0	0	Y	4.32213	pass	goodKmers
kmer_270802166.0	TGATTTGCTTATTGATGAAGCCCCA	0	29389.2	0	29389.2	0	0	9	0	9	1	pass	69485	0	69485	Y	4.46819	pass	goodKmers
kmer_272325994.0	TGGATAGGATATTAAAAATTGCGAA	0	29853.5	0	29853.5	0	0	46	0	46	1	pass	23	0	23	Y	4.475	pass	goodKmers
kmer_274512352.0	TTAATATCCTATCCAACGGTGAAAA	0	29275.7	0	29275.7	0	0	62	0	62	1	pass	1	0	1	Y	4.46651	pass	goodKmers
kmer_274916680.0	TTAGTTTCTAGGCTTTAAGGATGAA	0	31476.5	0	31476.5	0	0	26	0	26	1	pass	0	0	0	Y	4.49799	pass	goodKmers
kmer_274916697.0	TTAGTTTCTAGGCTTTCAGGATGAA	12.8262	145195	8.83378e-05	145208	0	0	1587	0	1587	1	pass	0	0	0	Y	5.16199	pass	goodKmers
kmer_274916765.0	TTAGTTTCTATGCATTTGGAATGAA	8.87969	103524	8.57742e-05	103533	0	0	1156	0	1156	1	pass	0	0	0	Y	5.01508	pass	goodKmers
kmer_274916793.0	TTAGTTTCTATGTATTTGGAATGAA	0	17597.4	0	17597.4	0	0	10	0	10	1	pass	1	0	1	Y	4.24545	pass	goodKmers
kmer_274916925.0	TTAGTTTCTGTGCATTTGGAATGAA	0	18323.3	0	18323.3	0	0	17	0	17	1	pass	0	0	0	Y	4.263	pass	goodKmers
kmer_274916971.0	TTAGTTTCTTAGCTTTCAGGATGAA	0	23644.4	0	23644.4	0	0	101	0	101	1	pass	0	0	0	Y	4.37373	pass	goodKmers
kmer_274917090.0	TTAGTTTCTTGGCTTACAGGATGAA	0	21731.4	0	21731.4	0	0	21	0	21	1	pass	0	0	0	Y	4.33709	pass	goodKmers
kmer_274917119.0	TTAGTTTCTTGGCTTTAAGGATGAA	6.90642	92559.1	7.46163e-05	92566	0	0	183	0	183	1	pass	0	0	0	Y	4.96645	pass	goodKmers
kmer_274917141.0	TTAGTTTCTTGGCTTTCAGGATGAA	36.5054	367376	9.9368e-05	367413	0	0	34324	0	34324	1	pass	0	0	0	Y	5.56515	pass	goodKmers
kmer_274917204.0	TTAGTTTCTTTACATTTGGAATGAA	0	24861.9	0	24861.9	0	0	10	0	10	1	pass	0	0	0	Y	4.39553	pass	goodKmers
kmer_274917268.0	TTAGTTTCTTTGCATTTGGAATGAA	55.2514	486968	0.00011346	487023	0	0	29034	0	29034	1	pass	0	0	0	Y	5.68755	pass	goodKmers
kmer_275291792.0	TTCACCGTTGGATAGGATATTAAAA	0	29615.3	0	29615.3	0	0	82	0	82	1	pass	39	0	39	Y	4.47152	pass	goodKmers
kmer_275424121.0	TTCCAAATACATAGAAACTAAGAAA	0	17533.6	0	17533.6	0	0	9	0	9	1	pass	70	0	70	Y	4.24387	pass	goodKmers
kmer_275424707.0	TTCCAAATGCAAAGAAACTAAGAAA	55.2514	485870	0.000113716	485925	0	0	27502	0	27502	1	pass	0	0	0	Y	5.68657	pass	goodKmers
kmer_275424770.0	TTCCAAATGCACAGAAACTAAGAAA	0	17700.8	0	17700.8	0	0	13	0	13	1	pass	0	0	0	Y	4.24799	pass	goodKmers
kmer_275424809.0	TTCCAAATGCATAGAAACTAAGAAA	7.89305	104678	7.54031e-05	104686	0	0	1027	0	1027	1	pass	22	0	22	Y	5.01989	pass	goodKmers
kmer_275424968.0	TTCCAAATGTAAAGAAACTAAGAAA	0	24696.6	0	24696.6	0	0	7	0	7	1	pass	0	0	0	Y	4.39264	pass	goodKmers
kmer_275745578.0	TTCTAGGCTTTCAGGATGAAGAAAA	7.89305	52192.2	0.00015123	52200.1	0	0	217	0	217	1	pass	0	0	0	Y	4.71767	pass	goodKmers
kmer_275860068.0	TTCTTGGCTTTCAGGATGAAGAAAA	11.8396	118023	0.000100316	118035	0	0	2870	0	2870	1	pass	0	0	0	Y	5.07201	pass	goodKmers
kmer_276475649.0	TTTAATATCCTATCCAACGGTGAAA	0	29118.5	0	29118.5	0	0	74	0	74	1	pass	1	0	1	Y	4.46417	pass	goodKmers
kmer_276659125.0	TTTCTAGGCTTTAAGGATGAAGAAA	0	31965.1	0	31965.1	0	0	27	0	27	1	pass	0	0	0	Y	4.50468	pass	goodKmers
kmer_276659153.0	TTTCTAGGCTTTCAGGATGAAGAAA	14.7995	148767	9.94811e-05	148782	0	0	1548	0	1548	1	pass	0	0	0	Y	5.17255	pass	goodKmers
kmer_276672433.0	TTTCTTAGCTTTCAGGATGAAGAAA	0	21798.4	0	21798.4	0	0	84	0	84	1	pass	0	0	0	Y	4.33842	pass	goodKmers
kmer_276673604.0	TTTCTTCATCCTGAAAGCCAAGAAA	38.4786	400555	9.60632e-05	400593	0	0	33217	0	33217	1	pass	0	0	0	Y	5.6027	pass	goodKmers
kmer_276673634.0	TTTCTTCATCCTGTAAGCCAAGAAA	0	23493.3	0	23493.3	0	0	21	0	21	1	pass	0	0	0	Y	4.37094	pass	goodKmers
kmer_276673652.0	TTTCTTCATCCTTAAAGCCAAGAAA	5.91979	92159.7	6.4234e-05	92165.6	0	0	175	0	175	1	pass	0	0	0	Y	4.96457	pass	goodKmers
kmer_28033744.0	AACTAAGAAATCTCTACTTATAACA	17.7594	188250	9.43394e-05	188268	0	0	5321	0	5321	1	pass	0	0	0	Y	5.27478	pass	goodKmers
kmer_28033759.0	AACTAAGAAATCTCTACTTATGACA	0	25860.4	0	25860.4	0	0	88	0	88	1	pass	0	0	0	Y	4.41264	pass	goodKmers
kmer_28033820.0	AACTAAGAAATCTCTCCATCCATCA	18.746	132184	0.000141817	132203	0	0	1212	0	1212	1	pass	0	0	0	Y	5.12124	pass	goodKmers
kmer_28033841.0	AACTAAGAAATCTCTCCATCTATCA	16.7727	202007	8.30303e-05	202024	0	0	15971	0	15971	1	pass	0	0	0	Y	5.3054	pass	goodKmers
kmer_28033878.0	AACTAAGAAATCTCTCCTTCTATCA	0	26743.4	0	26743.4	0	0	1378	0	1378	1	pass	0	0	0	Y	4.42722	pass	goodKmers
kmer_28034692.0	AACTAAGAAGAATAAAATCAGAATA	0	29262.5	0	29262.5	0	0	13	0	13	1	pass	0	0	0	Y	4.46631	pass	goodKmers
kmer_28034765.0	AACTAAGAAGAATAGAATAAGAATA	0	35300.3	0	35300.3	0	0	12	0	12	1	pass	0	0	0	Y	4.54778	pass	goodKmers
kmer_28034784.0	AACTAAGAAGAATAGAATCAAAATA	0	36954.7	0	36954.7	0	0	44	0	44	1	pass	0	0	0	Y	4.56767	pass	goodKmers
kmer_28034798.0	AACTAAGAAGAATAGAATCAGAAAA	9.86632	71792.7	0.000137428	71802.6	0	0	295	0	295	1	pass	0	0	0	Y	4.85614	pass	goodKmers
kmer_28034805.0	AACTAAGAAGAATAGAATCAGAATA	45.3851	500782	9.06285e-05	500827	0	0	39792	0	39792	1	pass	0	0	0	Y	5.69969	pass	goodKmers
kmer_28034825.0	AACTAAGAAGAATAGAATCATAATA	0	17906.6	0	17906.6	0	0	6	0	6	1	pass	0	0	0	Y	4.25301	pass	goodKmers
kmer_28034841.0	AACTAAGAAGAATAGAATCGGAATA	0	40904.2	0	40904.2	0	0	2	0	2	1	pass	0	0	0	Y	4.61177	pass	goodKmers
kmer_29460456.0	AACTTAGAAATCACGAATCAGAATA	0	47978.1	0	47978.1	0	0	20	0	20	1	pass	0	0	0	Y	4.68104	pass	goodKmers
kmer_29756143.0	AACTTTAAAAGGCAATAACTTTTGA	0	62611.3	0	62611.3	0	0	336	0	336	1	pass	207908	0	207908	Y	4.79665	pass	goodKmers
kmer_30094820.0	AAGAAAACGACTATTCTGATTCTAT	13.8128	128473	0.000107515	128487	0	0	3411	0	3411	1	pass	0	0	0	Y	5.10886	pass	goodKmers
kmer_30094854.0	AAGAAAACGACTATTTTGATTCTAT	0	16773.3	0	16773.3	0	0	10	0	10	1	pass	0	0	0	Y	4.22462	pass	goodKmers
kmer_30159243.0	AAGAAAATGACTATTCTGATTCTAT	0	23571.4	0	23571.4	0	0	40	0	40	1	pass	0	0	0	Y	4.37239	pass	goodKmers
kmer_30214489.0	AAGAAACCGACTATTATGATTCTAT	0	17729.2	0	17729.2	0	0	5	0	5	1	pass	0	0	0	Y	4.24869	pass	goodKmers
kmer_30214524.0	AAGAAACCGACTATTCCGATTCTAT	0	29266.5	0	29266.5	0	0	2	0	2	1	pass	0	0	0	Y	4.46637	pass	goodKmers
kmer_30214584.0	AAGAAACCGACTATTCTGATTCGTG	0	43925.2	0	43925.2	0	0	66	0	66	1	pass	0	0	0	Y	4.64271	pass	goodKmers
kmer_30214588.0	AAGAAACCGACTATTCTGATTCTAT	26.6391	325834	8.17567e-05	325861	0	0	34253	0	34253	1	pass	0	0	0	Y	5.51303	pass	goodKmers
kmer_30214603.0	AAGAAACCGACTATTCTGATTTTAT	0	24825.4	0	24825.4	0	0	15	0	15	1	pass	0	0	0	Y	4.3949	pass	goodKmers
kmer_30214631.0	AAGAAACCGACTATTCTTATTCTAT	0	28031.8	0	28031.8	0	0	7	0	7	1	pass	0	0	0	Y	4.44765	pass	goodKmers
kmer_30214661.0	AAGAAACCGACTATTTTGATTCTAT	0	19917.9	0	19917.9	0	0	25	0	25	1	pass	0	0	0	Y	4.29924	pass	goodKmers
kmer_30214747.0	AAGAAACCGACTTTTCTGATTCTAT	6.90642	71136.9	9.70863e-05	71143.8	0	0	260	0	260	1	pass	0	0	0	Y	4.85214	pass	goodKmers
kmer_30236964.0	AAGAAACTAAGAAATCTCTACTTAT	17.7594	169053	0.000105052	169071	0	0	6127	0	6127	1	pass	1	0	1	Y	5.22807	pass	goodKmers
kmer_30236991.0	AAGAAACTAAGAAATCTCTCCATCC	19.7326	111769	0.000176548	111789	0	0	1069	0	1069	1	pass	0	0	0	Y	5.0484	pass	goodKmers
kmer_30236993.0	AAGAAACTAAGAAATCTCTCCATCT	14.7995	187750	7.88256e-05	187765	0	0	14214	0	14214	1	pass	0	0	0	Y	5.27361	pass	goodKmers
kmer_30237010.0	AAGAAACTAAGAAATCTCTCCTTCT	0	19400.9	0	19400.9	0	0	1146	0	1146	1	pass	0	0	0	Y	4.28782	pass	goodKmers
kmer_30237135.0	AAGAAACTAAGAAGAATAAAATCAG	0	29412.5	0	29412.5	0	0	9	0	9	1	pass	0	0	0	Y	4.46853	pass	goodKmers
kmer_30237175.0	AAGAAACTAAGAAGAATAGAATAAG	0	28764.7	0	28764.7	0	0	8	0	8	1	pass	0	0	0	Y	4.45886	pass	goodKmers
kmer_30237181.0	AAGAAACTAAGAAGAATAGAATCAA	0	26561.9	0	26561.9	0	0	98	0	98	1	pass	0	0	0	Y	4.42426	pass	goodKmers
kmer_30237183.0	AAGAAACTAAGAAGAATAGAATCAG	37.492	410326	9.13713e-05	410363	0	0	35379	0	35379	1	pass	0	0	0	Y	5.61317	pass	goodKmers
kmer_30237188.0	AAGAAACTAAGAAGAATAGAATCGG	0	32316.9	0	32316.9	0	0	1	0	1	1	pass	0	0	0	Y	4.50943	pass	goodKmers
kmer_30247513.0	AAGAAACTTAGAAATCACGAATCAG	0	43283.5	0	43283.5	0	0	16	0	16	1	pass	0	0	0	Y	4.63632	pass	goodKmers
kmer_30374499.0	AAGAAATCTCTACTTATAACATCCA	15.7861	187168	8.43419e-05	187184	0	0	5135	0	5135	1	pass	0	0	0	Y	5.27227	pass	goodKmers
kmer_30374532.0	AAGAAATCTCTACTTATGACATCCA	0	27249.2	0	27249.2	0	0	76	0	76	1	pass	0	0	0	Y	4.43535	pass	goodKmers
kmer_30374663.0	AAGAAATCTCTCCATCCATCATCCA	18.746	129641	0.000144599	129660	0	0	1130	0	1130	1	pass	0	0	0	Y	5.11281	pass	goodKmers
kmer_30374704.0	AAGAAATCTCTCCATCTATCATCCA	18.746	203016	9.23375e-05	203035	0	0	15695	0	15695	1	pass	0	0	0	Y	5.30757	pass	goodKmers
kmer_30374779.0	AAGAAATCTCTCCTTCTATCATCCA	0	29036.4	0	29036.4	0	0	1339	0	1339	1	pass	0	0	0	Y	4.46294	pass	goodKmers
kmer_30641088.0	AAGAAGAATAAAATCAGAATAGTCG	4.93316	29207.7	0.000168899	29212.6	0	0	12	0	12	1	pass	0	0	0	Y	4.46557	pass	goodKmers
kmer_30642890.0	AAGAAGAATAGAATAAGAATAGTCG	0	37304.4	0	37304.4	0	0	11	0	11	1	pass	0	0	0	Y	4.57176	pass	goodKmers
kmer_30642938.0	AAGAAGAATAGAATCAAAATAGTCG	0	37965.4	0	37965.4	0	0	38	0	38	1	pass	0	0	0	Y	4.57939	pass	goodKmers
kmer_30642969.0	AAGAAGAATAGAATCAGAAAAGTCG	8.87969	70621.9	0.000125736	70630.8	0	0	270	0	270	1	pass	0	0	0	Y	4.84899	pass	goodKmers
kmer_30643010.0	AAGAAGAATAGAATCAGAATAGTCA	0	28733.3	0	28733.3	0	0	378	0	378	1	pass	0	0	0	Y	4.45839	pass	goodKmers
kmer_30643012.0	AAGAAGAATAGAATCAGAATAGTCG	42.4252	482724	8.78871e-05	482766	0	0	39080	0	39080	1	pass	0	0	0	Y	5.68374	pass	goodKmers
kmer_30643067.0	AAGAAGAATAGAATCATAATAGTCG	0	17279.1	0	17279.1	0	0	7	0	7	1	pass	0	0	0	Y	4.23752	pass	goodKmers
kmer_30643100.0	AAGAAGAATAGAATCGGAATAGTCG	0	41114.1	0	41114.1	0	0	2	0	2	1	pass	0	0	0	Y	4.61399	pass	goodKmers
kmer_30886233.0	AAGAATAGTCGGTTTCTTCATCCTG	0	17676.5	0	17676.5	0	0	35	0	35	1	pass	0	0	0	Y	4.2474	pass	goodKmers
kmer_30933628.0	AAGAATCTGGATGATAGAAGGAGAG	0	23932.3	0	23932.3	0	0	1488	0	1488	1	pass	0	0	0	Y	4.37898	pass	goodKmers
kmer_30933656.0	AAGAATCTGGATGATAGATGGAGAG	13.8128	199225	6.93327e-05	199239	0	0	16905	0	16905	1	pass	0	0	0	Y	5.29937	pass	goodKmers
kmer_30933715.0	AAGAATCTGGATGATGGATGGAGAG	16.7727	121797	0.00013771	121814	0	0	1284	0	1284	1	pass	0	0	0	Y	5.0857	pass	goodKmers
kmer_30933764.0	AAGAATCTGGATGTCATAAGTAGAG	0	22784.7	0	22784.7	0	0	85	0	85	1	pass	0	0	0	Y	4.35764	pass	goodKmers
kmer_30933809.0	AAGAATCTGGATGTTATAAGTAGAG	16.7727	168341	9.96353e-05	168358	0	0	5433	0	5433	1	pass	0	0	0	Y	5.22623	pass	goodKmers
kmer_3135077.0	AAAAATTGCGAAGCAAATTTACCCA	0	23568.3	0	23568.3	0	0	106	0	106	1	pass	72	0	72	Y	4.37233	pass	goodKmers
kmer_32626474.0	AAGCAAAGAAACTAAGAAGAATAGA	0	20011.1	0	20011.1	0	0	11	0	11	1	pass	0	0	0	Y	4.30127	pass	goodKmers
kmer_32669748.0	AAGCAAATTTACCCATAAAGGTTAA	0	23850.2	0	23850.2	0	0	255	0	255	1	pass	65	0	65	Y	4.37749	pass	goodKmers
kmer_33379193.0	AAGCCAAGAAACTAAGAAGAATAAA	0	33444.1	0	33444.1	0	0	28	0	28	1	pass	0	0	0	Y	4.52432	pass	goodKmers
kmer_33379198.0	AAGCCAAGAAACTAAGAAGAATAGA	41.4385	445711	9.29717e-05	445752	0	0	34541	0	34541	1	pass	0	0	0	Y	5.64909	pass	goodKmers
kmer_33379319.0	AAGCCAAGAAACTTAGAAATCACGA	0	31086.2	0	31086.2	0	0	14	0	14	1	pass	0	0	0	Y	4.49257	pass	goodKmers
kmer_33660499.0	AAGCCTAGAAACTAAGAAGAATAGA	15.7861	177983	8.86944e-05	177999	0	0	1676	0	1676	1	pass	0	0	0	Y	5.25042	pass	goodKmers
kmer_34298065.0	AAGCTAAGAAACTAAGAAGAATAGA	0	30061.3	0	30061.3	0	0	107	0	107	1	pass	0	0	0	Y	4.47801	pass	goodKmers
kmer_3512967.0	AAAACACCTCTAACTTTAAAAGGCA	0	58916.3	0	58916.3	0	0	344	0	344	1	pass	29	0	29	Y	4.77024	pass	goodKmers
kmer_35228843.0	AAGGAGAGATTTCTTAGTTTCTTTG	0	23986	0	23986	0	0	2520	0	2520	1	pass	0	0	0	Y	4.37996	pass	goodKmers
kmer_35398595.0	AAGGATGAAGAAACCGACTATTCTG	0	62569.8	0	62569.8	0	0	222	0	222	1	pass	0	0	0	Y	4.79636	pass	goodKmers
kmer_35398612.0	AAGGATGAAGAAACCGACTTTTCTG	0	17015.5	0	17015.5	0	0	14	0	14	1	pass	0	0	0	Y	4.23084	pass	goodKmers
kmer_35523520.0	AAGGCAATAACTTTTGAACTAGAAG	0	65381.9	0	65381.9	0	0	599	0	599	1	pass	423	0	423	Y	4.81546	pass	goodKmers
kmer_36714571.0	AAGGTTTAAAGATCAGAGTCACTTG	35.5187	92130.3	0.000385527	92165.8	0	0	415	0	415	1	pass	449	0	449	Y	4.96457	pass	goodKmers
kmer_37065798.0	AAGTAGAGATTTCTTAGTTTCTATG	0	54676.8	0	54676.8	0	0	549	0	549	1	pass	6	0	6	Y	4.7378	pass	goodKmers
kmer_37065812.0	AAGTAGAGATTTCTTAGTTTCTTTG	16.7727	166716	0.000100606	166733	0	0	6037	0	6037	1	pass	1	0	1	Y	5.22202	pass	goodKmers
kmer_37479509.0	AAGTCGGTTTCTTCATCCTGAAAGC	0	56223.8	0	56223.8	0	0	296	0	296	1	pass	0	0	0	Y	4.74992	pass	goodKmers
kmer_37479533.0	AAGTCGGTTTCTTCATCCTTAAAGC	0	16944.6	0	16944.6	0	0	14	0	14	1	pass	0	0	0	Y	4.22903	pass	goodKmers
kmer_37942216.0	AAGTGGTCTACAATATATGCACAAA	43.4118	93313.3	0.000465226	93356.7	0	0	161	0	161	1	pass	23	0	23	Y	4.97015	pass	goodKmers
kmer_38254181.0	AAGTTATTGCCTTTTAAAGTTAGAG	0	60118.6	0	60118.6	0	0	373	0	373	1	pass	481	0	481	Y	4.77901	pass	goodKmers
kmer_38592919.0	AAGTTTCTTGGCTTTCAGGATGAAG	0	38731.8	0	38731.8	0	0	74	0	74	1	pass	0	0	0	Y	4.58807	pass	goodKmers
kmer_38904537.0	AATAAAATCAGAATAGTCGGTTTCT	0	24347.9	0	24347.9	0	0	15	0	15	1	pass	0	0	0	Y	4.38646	pass	goodKmers
kmer_39398043.0	AATAACTTTTGAACTAGAAGAGCTA	0	65339.3	0	65339.3	0	0	617	0	617	1	pass	190054	0	190054	Y	4.81517	pass	goodKmers
kmer_39416368.0	AATAAGAATAGTCGGTTTCTTCATC	0	22470.5	0	22470.5	0	0	7	0	7	1	pass	0	0	0	Y	4.35161	pass	goodKmers
kmer_3985628.0	AAAACCGACTATTCTGATTCTATTC	0	34273.4	0	34273.4	0	0	972	0	972	1	pass	0	0	0	Y	4.53496	pass	goodKmers
kmer_40050878.0	AATACATAGAAACTAAGAAATCTCT	0	17293.3	0	17293.3	0	0	10	0	10	1	pass	59	0	59	Y	4.23788	pass	goodKmers
kmer_40452695.0	AATAGAATAAGAATAGTCGGTTTCT	0	28169.7	0	28169.7	0	0	7	0	7	1	pass	0	0	0	Y	4.44978	pass	goodKmers
kmer_40456430.0	AATAGAATCAAAATAGTCGGTTTCT	0	20011.1	0	20011.1	0	0	25	0	25	1	pass	0	0	0	Y	4.30127	pass	goodKmers
kmer_40456434.0	AATAGAATCAAAATAGTCGTTTTCT	0	16795.6	0	16795.6	0	0	10	0	10	1	pass	0	0	0	Y	4.2252	pass	goodKmers
kmer_40456942.0	AATAGAATCAGAAAAGTCGGTTTCT	6.90642	71356.8	9.67871e-05	71363.7	0	0	260	0	260	1	pass	0	0	0	Y	4.85348	pass	goodKmers
kmer_40457020.0	AATAGAATCAGAATAGTCATTTTCT	0	23647.4	0	23647.4	0	0	39	0	39	1	pass	0	0	0	Y	4.37378	pass	goodKmers
kmer_40457045.0	AATAGAATCAGAATAGTCGGTTTCT	26.6391	324467	8.21011e-05	324494	0	0	34213	0	34213	1	pass	0	0	0	Y	5.51121	pass	goodKmers
kmer_40457064.0	AATAGAATCAGAATAGTCGTTTTCT	15.7861	128631	0.000122724	128647	0	0	3398	0	3398	1	pass	0	0	0	Y	5.1094	pass	goodKmers
kmer_40457283.0	AATAGAATCATAATAGTCGGTTTCT	0	17740.4	0	17740.4	0	0	5	0	5	1	pass	0	0	0	Y	4.24896	pass	goodKmers
kmer_40458349.0	AATAGAATCGGAATAGTCGGTTTCT	0	29342.6	0	29342.6	0	0	2	0	2	1	pass	0	0	0	Y	4.4675	pass	goodKmers
kmer_40795392.0	AATAGTCATTTTCTTCATCCTGAAA	0	31812	0	31812	0	0	45	0	45	1	pass	0	0	0	Y	4.50259	pass	goodKmers
kmer_40802001.0	AATAGTCGGTTTCTTCATCCTGAAA	31.5722	361930	8.72329e-05	361962	0	0	33519	0	33519	1	pass	0	0	0	Y	5.55866	pass	goodKmers
kmer_40802013.0	AATAGTCGGTTTCTTCATCCTGTAA	0	21232.7	0	21232.7	0	0	32	0	32	1	pass	0	0	0	Y	4.32701	pass	goodKmers
kmer_40802019.0	AATAGTCGGTTTCTTCATCCTTAAA	4.93316	83506.5	5.90752e-05	83511.4	0	0	195	0	195	1	pass	0	0	0	Y	4.92175	pass	goodKmers
kmer_40802047.0	AATAGTCGGTTTCTTCATTATGAAA	0	16768.2	0	16768.2	0	0	2	0	2	1	pass	0	0	0	Y	4.22449	pass	goodKmers
kmer_40802137.0	AATAGTCGGTTTTTTCATCCTGAAA	0	29317.2	0	29317.2	0	0	189	0	189	1	pass	0	0	0	Y	4.46712	pass	goodKmers
kmer_40803412.0	AATAGTCGTTTTCTTCATCCTGAAA	16.7727	150924	0.000111133	150941	0	0	3302	0	3302	1	pass	0	0	0	Y	5.17881	pass	goodKmers
kmer_40803427.0	AATAGTCGTTTTCTTCATCCTTAAA	0	23538.9	0	23538.9	0	0	20	0	20	1	pass	0	0	0	Y	4.37179	pass	goodKmers
kmer_40873750.0	AATAGTTTCATACTGGGTCATAGTC	0	26063.1	0	26063.1	0	0	17	0	17	1	pass	876	0	876	Y	4.41603	pass	goodKmers
kmer_41057552.0	AATATATGCACAAAGGTTTAAAGAT	34.5321	95133	0.000362988	95167.5	0	0	170	0	170	1	pass	13	0	13	Y	4.97849	pass	goodKmers
kmer_41166870.0	AATATCCTATCCAACGGTGAAAAGA	0	29728.8	0	29728.8	0	0	60	0	60	1	pass	0	0	0	Y	4.47318	pass	goodKmers
kmer_4145976.0	AAAACGACTATTCTGATTCTATTCT	14.7995	132753	0.000111481	132768	0	0	3562	0	3562	1	pass	0	0	0	Y	5.12309	pass	goodKmers
kmer_41776645.0	AATCAAAATAGTCGGTTTCTTCATC	0	24375.3	0	24375.3	0	0	32	0	32	1	pass	0	0	0	Y	4.38695	pass	goodKmers
kmer_42163834.0	AATCAGAAAAGTCGGTTTCTTCATC	4.93316	82055.8	6.01196e-05	82060.7	0	0	262	0	262	1	pass	0	0	0	Y	4.91414	pass	goodKmers
kmer_42171997.0	AATCAGAATAGTCATTTTCTTCATC	0	33864.8	0	33864.8	0	0	47	0	47	1	pass	0	0	0	Y	4.52975	pass	goodKmers
kmer_42172097.0	AATCAGAATAGTCGGTTTCTTCATC	34.5321	382874	9.01918e-05	382909	0	0	34498	0	34498	1	pass	0	0	0	Y	5.5831	pass	goodKmers
kmer_42172099.0	AATCAGAATAGTCGGTTTCTTCATT	0	30324.9	0	30324.9	0	0	37	0	37	1	pass	0	0	0	Y	4.4818	pass	goodKmers
kmer_42172127.0	AATCAGAATAGTCGGTTTTTTCATC	0	37509.2	0	37509.2	0	0	196	0	196	1	pass	0	0	0	Y	4.57414	pass	goodKmers
kmer_42172167.0	AATCAGAATAGTCGTTTTCTTCATC	17.7594	150189	0.000118247	150207	0	0	3460	0	3460	1	pass	0	0	0	Y	5.17669	pass	goodKmers
kmer_42299349.0	AATCATAATAGTCGGTTTCTTCATC	0	21162.7	0	21162.7	0	0	5	0	5	1	pass	0	0	0	Y	4.32557	pass	goodKmers
kmer_43253676.0	AATCGGAATAGTCGGTTTCTTCATC	0	28830.6	0	28830.6	0	0	2	0	2	1	pass	0	0	0	Y	4.45985	pass	goodKmers
kmer_43723761.0	AATCTCTACTTATAACATCCAGATT	16.7727	171674	9.77009e-05	171691	0	0	5385	0	5385	1	pass	0	0	0	Y	5.23475	pass	goodKmers
kmer_43723799.0	AATCTCTACTTATGACATCCAGATT	0	23140.5	0	23140.5	0	0	82	0	82	1	pass	0	0	0	Y	4.36437	pass	goodKmers
kmer_43728926.0	AATCTCTCCATCCATCATCCAGATT	17.7594	122246	0.000145276	122264	0	0	1258	0	1258	1	pass	0	0	0	Y	5.0873	pass	goodKmers
kmer_43728994.0	AATCTCTCCATCTATCATCCAGATT	13.8128	196496	7.02956e-05	196510	0	0	16817	0	16817	1	pass	0	0	0	Y	5.29338	pass	goodKmers
kmer_43730498.0	AATCTCTCCTTCTATCATCCAGATT	0	24288.1	0	24288.1	0	0	1486	0	1486	1	pass	0	0	0	Y	4.38539	pass	goodKmers
kmer_44021990.0	AATCTTTTCACCGTTGGATAGGATA	0	29959.9	0	29959.9	0	0	58	0	58	1	pass	0	0	0	Y	4.47654	pass	goodKmers
kmer_44226734.0	AATGAAGAATCTGGATGATAGAAGG	0	22141	0	22141	0	0	1524	0	1524	1	pass	0	0	0	Y	4.3452	pass	goodKmers
kmer_44226744.0	AATGAAGAATCTGGATGATAGATGG	13.8128	195816	7.05397e-05	195830	0	0	17491	0	17491	1	pass	0	0	0	Y	5.29188	pass	goodKmers
kmer_44226778.0	AATGAAGAATCTGGATGATGGATGG	15.7861	120070	0.000131474	120086	0	0	1346	0	1346	1	pass	0	0	0	Y	5.07949	pass	goodKmers
kmer_44226807.0	AATGAAGAATCTGGATGTCATAAGT	0	22225.1	0	22225.1	0	0	85	0	85	1	pass	0	0	0	Y	4.34684	pass	goodKmers
kmer_44226834.0	AATGAAGAATCTGGATGTTATAAGT	15.7861	165271	9.55165e-05	165287	0	0	5523	0	5523	1	pass	0	0	0	Y	5.21824	pass	goodKmers
kmer_44453989.0	AATGACTATTCTGATTCTATTCTTC	0	23289.6	0	23289.6	0	0	65	0	65	1	pass	0	0	0	Y	4.36716	pass	goodKmers
kmer_44863486.0	AATGCAAAGAAACTAAGAAATCTCT	58.2113	487759	0.000119344	487817	0	0	26654	0	26654	1	pass	0	0	0	Y	5.68826	pass	goodKmers
kmer_44933686.0	AATGCACAGAAACTAAGAAATCTCT	0	20215.9	0	20215.9	0	0	14	0	14	1	pass	0	0	0	Y	4.30569	pass	goodKmers
kmer_45016596.0	AATGCATAGAAACTAAGAAATCTCT	7.89305	109635	7.19939e-05	109643	0	0	1028	0	1028	1	pass	11	0	11	Y	5.03998	pass	goodKmers
kmer_46127098.0	AATGTAAAGAAACTAAGAAATCTCT	0	25796.5	0	25796.5	0	0	9	0	9	1	pass	0	0	0	Y	4.41156	pass	goodKmers
kmer_48788107.0	AATTGCGAAGCAAATTTACCCATAA	0	23467	0	23467	0	0	196	0	196	1	pass	61	0	61	Y	4.37046	pass	goodKmers
kmer_49375150.0	AATTTACCCATAAAGGTTAAGCTCA	0	24154.3	0	24154.3	0	0	316	0	316	1	pass	82	0	82	Y	4.38299	pass	goodKmers
kmer_49930557.0	AATTTGCTTCGCAATTTTTAATATC	0	21657.4	0	21657.4	0	0	55	0	55	1	pass	103	0	103	Y	4.33561	pass	goodKmers
kmer_50349868.0	AATTTTTAATATCCTATCCAACGGT	0	29728.8	0	29728.8	0	0	66	0	66	1	pass	26	0	26	Y	4.47318	pass	goodKmers
kmer_53082113.0	ACAATATATGCACAAAGGTTTAAAG	28.6123	95265.8	0.000300342	95294.4	0	0	165	0	165	1	pass	14	0	14	Y	4.97907	pass	goodKmers
kmer_5488276.0	AAAAGGCAATAACTTTTGAACTAGA	0	63800.5	0	63800.5	0	0	358	0	358	1	pass	182	0	182	Y	4.80482	pass	goodKmers
kmer_55557374.0	ACACCTCTAACTTTAAAAGGCAATA	0	59449.5	0	59449.5	0	0	306	0	306	1	pass	6	0	6	Y	4.77415	pass	goodKmers
kmer_5796996.0	AAAAGTCGGTTTCTTCATCCTGAAA	0	56841.2	0	56841.2	0	0	226	0	226	1	pass	0	0	0	Y	4.75466	pass	goodKmers
kmer_5797009.0	AAAAGTCGGTTTCTTCATCCTTAAA	0	17402.8	0	17402.8	0	0	13	0	13	1	pass	0	0	0	Y	4.24062	pass	goodKmers
kmer_58813622.0	ACATAATCTTTTCACCGTTGGATAG	0	29929.5	0	29929.5	0	0	86	0	86	1	pass	59	0	59	Y	4.4761	pass	goodKmers
kmer_5910300.0	AAAAGTTATTGCCTTTTAAAGTTAG	0	60303.1	0	60303.1	0	0	325	0	325	1	pass	141967	0	141967	Y	4.78034	pass	goodKmers
kmer_59381401.0	ACATCCAGATTCTTCATTCCAAATG	23.6792	191699	0.000123523	191723	0	0	7382	0	7382	1	pass	0	0	0	Y	5.28267	pass	goodKmers
kmer_60789186.0	ACATTTGGAATGAAGAATCTGGATG	0	22874.9	0	22874.9	0	0	22	0	22	1	pass	0	0	0	Y	4.35936	pass	goodKmers
kmer_63264556.0	ACCCAGTATGAAACTATTTCATCGC	27.6257	25328.2	0.00109071	25355.8	0	0	17	0	17	1	pass	14980	0	14980	Y	4.40408	pass	goodKmers
kmer_6352098.0	AAAATAGTCGGTTTCTTCATCCTGA	0	17520.4	0	17520.4	0	0	33	0	33	1	pass	0	0	0	Y	4.24354	pass	goodKmers
kmer_64499391.0	ACCGACTATTATGATTCTATTCTTC	0	16747.9	0	16747.9	0	0	5	0	5	1	pass	0	0	0	Y	4.22396	pass	goodKmers
kmer_64499472.0	ACCGACTATTCCGATTCTATTCTTC	0	30713.1	0	30713.1	0	0	1	0	1	1	pass	0	0	0	Y	4.48732	pass	goodKmers
kmer_64499592.0	ACCGACTATTCTGATTCGTGATTTC	0	37533.6	0	37533.6	0	0	33	0	33	1	pass	0	0	0	Y	4.57442	pass	goodKmers
kmer_64499625.0	ACCGACTATTCTGATTCTATTCTTC	26.6391	352420	7.55891e-05	352447	0	0	34707	0	34707	1	pass	0	0	0	Y	5.54709	pass	goodKmers
kmer_64499667.0	ACCGACTATTCTGATTTTATTCTTC	0	23718.4	0	23718.4	0	0	12	0	12	1	pass	0	0	0	Y	4.37509	pass	goodKmers
kmer_64499721.0	ACCGACTATTCTTATTCTATTCTTC	0	30261	0	30261	0	0	9	0	9	1	pass	0	0	0	Y	4.48088	pass	goodKmers
kmer_64499875.0	ACCGACTATTTTGATTCTATTCTTC	0	22159.2	0	22159.2	0	0	25	0	25	1	pass	0	0	0	Y	4.34555	pass	goodKmers
kmer_64514263.0	ACCGACTTTTCTGATTCTATTCTTC	7.89305	70327.9	0.000112232	70335.8	0	0	265	0	265	1	pass	0	0	0	Y	4.84718	pass	goodKmers
kmer_6592643.0	AAAATCAGAATAGTCGGTTTCTTCA	4.93316	25346.4	0.00019463	25351.3	0	0	19	0	19	1	pass	0	0	0	Y	4.404	pass	goodKmers
kmer_66410914.0	ACCTCTAACTTTAAAAGGCAATAAC	0	59788.1	0	59788.1	0	0	310	0	310	1	pass	97	0	97	Y	4.77661	pass	goodKmers
kmer_67057009.0	ACCTTTATGGGTAAATTTGCTTCGC	0	23186.2	0	23186.2	0	0	191	0	191	1	pass	60	0	60	Y	4.36523	pass	goodKmers
kmer_67124189.0	ACCTTTGTGCATATATTGTAGACCA	43.4118	94303.7	0.00046034	94347.1	0	0	167	0	167	1	pass	20	0	20	Y	4.97473	pass	goodKmers
kmer_67693003.0	ACGAATCAGAATAGTCGGTTTCTTC	0	43646.4	0	43646.4	0	0	142	0	142	1	pass	0	0	0	Y	4.63995	pass	goodKmers
kmer_67693021.0	ACGAATCAGAATAGTCGTTTTCTTC	0	17123	0	17123	0	0	24	0	24	1	pass	0	0	0	Y	4.23358	pass	goodKmers
kmer_68115787.0	ACGACTATTCTGATTCTATTCTTCT	15.7861	133206	0.000118509	133222	0	0	4479	0	4479	1	pass	0	0	0	Y	5.12458	pass	goodKmers
kmer_6918177.0	AAAATGACTATTCTGATTCTATTCT	0	24167.5	0	24167.5	0	0	42	0	42	1	pass	0	0	0	Y	4.38323	pass	goodKmers
kmer_73688661.0	ACTAAGAAATCTCTACTTATAACAT	17.7594	189947	9.34966e-05	189965	0	0	5324	0	5324	1	pass	0	0	0	Y	5.27867	pass	goodKmers
kmer_73688677.0	ACTAAGAAATCTCTACTTATGACAT	0	26200	0	26200	0	0	88	0	88	1	pass	0	0	0	Y	4.4183	pass	goodKmers
kmer_73688739.0	ACTAAGAAATCTCTCCATCCATCAT	19.7326	129586	0.000152274	129606	0	0	1210	0	1210	1	pass	0	0	0	Y	5.11263	pass	goodKmers
kmer_73688759.0	ACTAAGAAATCTCTCCATCTATCAT	17.7594	200485	8.85822e-05	200503	0	0	15961	0	15961	1	pass	0	0	0	Y	5.30212	pass	goodKmers
kmer_73688800.0	ACTAAGAAATCTCTCCTTCTATCAT	0	28513.3	0	28513.3	0	0	1380	0	1380	1	pass	0	0	0	Y	4.45505	pass	goodKmers
kmer_73690516.0	ACTAAGAAGAATAAAATCAGAATAG	0	29091.2	0	29091.2	0	0	13	0	13	1	pass	0	0	0	Y	4.46376	pass	goodKmers
kmer_73690596.0	ACTAAGAAGAATAGAATAAGAATAG	0	34830.9	0	34830.9	0	0	10	0	10	1	pass	0	0	0	Y	4.54196	pass	goodKmers
kmer_73690624.0	ACTAAGAAGAATAGAATCAAAATAG	0	36779.3	0	36779.3	0	0	43	0	43	1	pass	0	0	0	Y	4.5656	pass	goodKmers
kmer_73690640.0	ACTAAGAAGAATAGAATCAGAAAAG	9.86632	71520	0.000137952	71529.9	0	0	285	0	285	1	pass	0	0	0	Y	4.85449	pass	goodKmers
kmer_73690653.0	ACTAAGAAGAATAGAATCAGAATAG	42.4252	493588	8.59527e-05	493630	0	0	39753	0	39753	1	pass	0	0	0	Y	5.6934	pass	goodKmers
kmer_73690681.0	ACTAAGAAGAATAGAATCATAATAG	0	17640	0	17640	0	0	6	0	6	1	pass	0	0	0	Y	4.2465	pass	goodKmers
kmer_73690701.0	ACTAAGAAGAATAGAATCGGAATAG	0	40617.3	0	40617.3	0	0	2	0	2	1	pass	0	0	0	Y	4.60871	pass	goodKmers
kmer_74641554.0	ACTATTATGATTCTATTCTTCTTAG	0	17548.8	0	17548.8	0	0	5	0	5	1	pass	0	0	0	Y	4.24425	pass	goodKmers
kmer_74657671.0	ACTATTCCGATTCTATTCTTCTTAG	0	40777.5	0	40777.5	0	0	2	0	2	1	pass	0	0	0	Y	4.61042	pass	goodKmers
kmer_74667441.0	ACTATTCTGATTCGTGATTTCTAAG	0	46703.8	0	46703.8	0	0	21	0	21	1	pass	0	0	0	Y	4.66935	pass	goodKmers
kmer_74667521.0	ACTATTCTGATTCTATTCTTCTTAG	44.3984	494436	8.97961e-05	494480	0	0	39748	0	39748	1	pass	0	0	0	Y	5.69415	pass	goodKmers
kmer_74667657.0	ACTATTCTGATTTTATTCTTCTTAG	0	29035.4	0	29035.4	0	0	13	0	13	1	pass	0	0	0	Y	4.46293	pass	goodKmers
kmer_74669237.0	ACTATTCTTATTCTATTCTTCTTAG	0	34812.7	0	34812.7	0	0	12	0	12	1	pass	27	0	27	Y	4.54174	pass	goodKmers
kmer_74735806.0	ACTATTTTGATTCTATTCTTCTTAG	0	36805.7	0	36805.7	0	0	42	0	42	1	pass	0	0	0	Y	4.56592	pass	goodKmers
kmer_7558531.0	AAAATTGCGAAGCAAATTTACCCAT	0	23646.4	0	23646.4	0	0	194	0	194	1	pass	61	0	61	Y	4.37377	pass	goodKmers
kmer_75867398.0	ACTCTGATCTTTAAACCTTTGTGCA	37.492	95605.4	0.000392154	95642.9	0	0	396	0	396	1	pass	571	0	571	Y	4.98065	pass	goodKmers
kmer_77822868.0	ACTTAGAAATCACGAATCAGAATAG	0	46906.6	0	46906.6	0	0	20	0	20	1	pass	0	0	0	Y	4.67123	pass	goodKmers
kmer_78719031.0	ACTTTAAAAGGCAATAACTTTTGAA	0	62301.1	0	62301.1	0	0	335	0	335	1	pass	231064	0	231064	Y	4.7945	pass	goodKmers
kmer_79257692.0	ACTTTTCTGATTCTATTCTTCTTAG	9.86632	71474.4	0.00013804	71484.3	0	0	283	0	283	1	pass	0	0	0	Y	4.85421	pass	goodKmers
kmer_79708140.0	AGAAAAGTCGGTTTCTTCATCCTGA	0	60157.1	0	60157.1	0	0	236	0	236	1	pass	0	0	0	Y	4.77929	pass	goodKmers
kmer_79708143.0	AGAAAAGTCGGTTTCTTCATCCTTA	0	17234.5	0	17234.5	0	0	13	0	13	1	pass	0	0	0	Y	4.2364	pass	goodKmers
kmer_79891088.0	AGAAACCGACTATTCTGATTCGTGA	0	44021.5	0	44021.5	0	0	61	0	61	1	pass	0	0	0	Y	4.64366	pass	goodKmers
kmer_79944927.0	AGAAACTAAGAAATCTCTACTTATA	18.746	200464	9.3513e-05	200483	0	0	6358	0	6358	1	pass	0	0	0	Y	5.30208	pass	goodKmers
kmer_79944929.0	AGAAACTAAGAAATCTCTACTTATG	0	25670.8	0	25670.8	0	0	81	0	81	1	pass	0	0	0	Y	4.40944	pass	goodKmers
kmer_79944966.0	AGAAACTAAGAAATCTCTCCATCCA	19.7326	135831	0.000145273	135851	0	0	1116	0	1116	1	pass	0	0	0	Y	5.13306	pass	goodKmers
kmer_79944971.0	AGAAACTAAGAAATCTCTCCATCTA	17.7594	218733	8.11921e-05	218751	0	0	14367	0	14367	1	pass	0	0	0	Y	5.33995	pass	goodKmers
kmer_79944993.0	AGAAACTAAGAAATCTCTCCTTCTA	0	26561.9	0	26561.9	0	0	1214	0	1214	1	pass	0	0	0	Y	4.42426	pass	goodKmers
kmer_79945162.0	AGAAACTAAGAAGAATAAAATCAGA	0	37829.6	0	37829.6	0	0	12	0	12	1	pass	0	0	0	Y	4.57783	pass	goodKmers
kmer_79945207.0	AGAAACTAAGAAGAATAGAATAAGA	0	35438.2	0	35438.2	0	0	12	0	12	1	pass	0	0	0	Y	4.54947	pass	goodKmers
kmer_79945215.0	AGAAACTAAGAAGAATAGAATCAAA	0	37241.6	0	37241.6	0	0	88	0	88	1	pass	0	0	0	Y	4.57103	pass	goodKmers
kmer_79945220.0	AGAAACTAAGAAGAATAGAATCAGA	54.2648	561011	9.67268e-05	561065	0	0	39173	0	39173	1	pass	0	0	0	Y	5.74901	pass	goodKmers
kmer_79945223.0	AGAAACTAAGAAGAATAGAATCATA	0	17487.9	0	17487.9	0	0	16	0	16	1	pass	0	0	0	Y	4.24274	pass	goodKmers
kmer_79945229.0	AGAAACTAAGAAGAATAGAATCGGA	4.93316	40610.2	0.000121476	40615.1	0	0	2	0	2	1	pass	0	0	0	Y	4.60869	pass	goodKmers
kmer_79970556.0	AGAAACTTAGAAATCACGAATCAGA	0	48050	0	48050	0	0	18	0	18	1	pass	0	0	0	Y	4.68169	pass	goodKmers
kmer_80251922.0	AGAAATCACGAATCAGAATAGTCGG	0	37941.1	0	37941.1	0	0	32	0	32	1	pass	0	0	0	Y	4.57911	pass	goodKmers
kmer_80275957.0	AGAAATCTCTACTTATAACATCCAG	14.7995	180686	8.19073e-05	180701	0	0	5173	0	5173	1	pass	0	0	0	Y	5.25696	pass	goodKmers
kmer_80275999.0	AGAAATCTCTACTTATGACATCCAG	0	25592.8	0	25592.8	0	0	79	0	79	1	pass	0	0	0	Y	4.40812	pass	goodKmers
kmer_80276203.0	AGAAATCTCTCCATCCATCATCCAG	17.7594	117994	0.000150511	118012	0	0	1139	0	1139	1	pass	0	0	0	Y	5.07193	pass	goodKmers
kmer_80276250.0	AGAAATCTCTCCATCTATCATCCAG	12.8262	195546	6.55917e-05	195559	0	0	15810	0	15810	1	pass	0	0	0	Y	5.29128	pass	goodKmers
kmer_80276357.0	AGAAATCTCTCCTTCTATCATCCAG	0	22335.6	0	22335.6	0	0	1349	0	1349	1	pass	0	0	0	Y	4.349	pass	goodKmers
kmer_80913185.0	AGAAGAATAAAATCAGAATAGTCGG	0	23777.2	0	23777.2	0	0	11	0	11	1	pass	0	0	0	Y	4.37616	pass	goodKmers
kmer_80916070.0	AGAAGAATAGAATAAGAATAGTCGG	0	30442.5	0	30442.5	0	0	8	0	8	1	pass	0	0	0	Y	4.48348	pass	goodKmers
kmer_80916118.0	AGAAGAATAGAATCAAAATAGTCGG	0	22330.6	0	22330.6	0	0	25	0	25	1	pass	0	0	0	Y	4.3489	pass	goodKmers
kmer_80916147.0	AGAAGAATAGAATCAGAAAAGTCGG	8.87969	70486	0.000125978	70494.9	0	0	268	0	268	1	pass	0	0	0	Y	4.84816	pass	goodKmers
kmer_80916189.0	AGAAGAATAGAATCAGAATAGTCAT	0	23471	0	23471	0	0	67	0	67	1	pass	0	0	0	Y	4.37053	pass	goodKmers
kmer_80916194.0	AGAAGAATAGAATCAGAATAGTCGG	26.6391	356334	7.47588e-05	356361	0	0	34699	0	34699	1	pass	0	0	0	Y	5.55189	pass	goodKmers
kmer_80916248.0	AGAAGAATAGAATCATAATAGTCGG	0	16745.9	0	16745.9	0	0	5	0	5	1	pass	0	0	0	Y	4.22391	pass	goodKmers
kmer_80916284.0	AGAAGAATAGAATCGGAATAGTCGG	0	32141.5	0	32141.5	0	0	1	0	1	1	pass	0	0	0	Y	4.50707	pass	goodKmers
kmer_81440801.0	AGAATAAGAATAGTCGGTTTCTTCA	0	27806.8	0	27806.8	0	0	7	0	7	1	pass	0	0	0	Y	4.44415	pass	goodKmers
kmer_81501023.0	AGAATAGTCATTTTCTTCATCCTGA	0	30776	0	30776	0	0	44	0	44	1	pass	0	0	0	Y	4.48821	pass	goodKmers
kmer_81501407.0	AGAATAGTCGGTTTCTTCATCCTGA	30.5856	314344	9.72998e-05	314375	0	0	33718	0	33718	1	pass	0	0	0	Y	5.49745	pass	goodKmers
kmer_81501410.0	AGAATAGTCGGTTTCTTCATCCTTA	0	66248.6	0	66248.6	0	0	207	0	207	1	pass	0	0	0	Y	4.82118	pass	goodKmers
kmer_81501484.0	AGAATAGTCGGTTTTTTCATCCTGA	0	28523.5	0	28523.5	0	0	188	0	188	1	pass	0	0	0	Y	4.4552	pass	goodKmers
kmer_81501617.0	AGAATAGTCGTTTTCTTCATCCTGA	14.7995	126762	0.00011675	126777	0	0	3350	0	3350	1	pass	0	0	0	Y	5.10304	pass	goodKmers
kmer_81501620.0	AGAATAGTCGTTTTCTTCATCCTTA	0	18729.8	0	18729.8	0	0	24	0	24	1	pass	0	0	0	Y	4.27253	pass	goodKmers
kmer_81543399.0	AGAATCAAAATAGTCGGTTTCTTCA	0	19418.1	0	19418.1	0	0	29	0	29	1	pass	0	0	0	Y	4.28821	pass	goodKmers
kmer_81558523.0	AGAATCAGAAAAGTCGGTTTCTTCA	5.91979	69208.7	8.55353e-05	69214.6	0	0	259	0	259	1	pass	0	0	0	Y	4.8402	pass	goodKmers
kmer_81559160.0	AGAATCAGAATAGTCATTTTCTTCA	0	23565.3	0	23565.3	0	0	41	0	41	1	pass	0	0	0	Y	4.37227	pass	goodKmers
kmer_81559213.0	AGAATCAGAATAGTCGGTTTCTTCA	27.6257	340871	8.10444e-05	340899	0	0	34329	0	34329	1	pass	0	0	0	Y	5.53263	pass	goodKmers
kmer_81559228.0	AGAATCAGAATAGTCGGTTTTTTCA	0	31836.4	0	31836.4	0	0	193	0	193	1	pass	0	0	0	Y	4.50292	pass	goodKmers
kmer_81559255.0	AGAATCAGAATAGTCGTTTTCTTCA	15.7861	130279	0.000121171	130295	0	0	3430	0	3430	1	pass	0	0	0	Y	5.11493	pass	goodKmers
kmer_81565292.0	AGAATCATAATAGTCGGTTTCTTCA	0	17703.9	0	17703.9	0	0	4	0	4	1	pass	0	0	0	Y	4.24807	pass	goodKmers
kmer_81602608.0	AGAATCGGAATAGTCGGTTTCTTCA	0	29959.9	0	29959.9	0	0	2	0	2	1	pass	0	0	0	Y	4.47654	pass	goodKmers
kmer_81629449.0	AGAATCTGGATGATAGAAGGAGAGA	0	23948.5	0	23948.5	0	0	1488	0	1488	1	pass	0	0	0	Y	4.37928	pass	goodKmers
kmer_81629478.0	AGAATCTGGATGATAGATGGAGAGA	13.8128	195396	7.06913e-05	195410	0	0	16895	0	16895	1	pass	0	0	0	Y	5.29095	pass	goodKmers
kmer_81629539.0	AGAATCTGGATGATGGATGGAGAGA	17.7594	121500	0.000146168	121518	0	0	1285	0	1285	1	pass	0	0	0	Y	5.08464	pass	goodKmers
kmer_81629603.0	AGAATCTGGATGTCATAAGTAGAGA	0	22941.8	0	22941.8	0	0	85	0	85	1	pass	0	0	0	Y	4.36063	pass	goodKmers
kmer_81629655.0	AGAATCTGGATGTTATAAGTAGAGA	16.7727	168543	9.95159e-05	168560	0	0	5436	0	5436	1	pass	0	0	0	Y	5.22675	pass	goodKmers
kmer_82235457.0	AGACATAATCTTTTCACCGTTGGAT	0	30202.2	0	30202.2	0	0	90	0	90	1	pass	65	0	65	Y	4.48004	pass	goodKmers
kmer_85505966.0	AGATGGAGAGATTTCTTAGTTTCTA	0	29353.7	0	29353.7	0	0	116	0	116	1	pass	0	0	0	Y	4.46766	pass	goodKmers
kmer_8552663.0	AAACACCTCTAACTTTAAAAGGCAA	0	59298.5	0	59298.5	0	0	304	0	304	1	pass	9	0	9	Y	4.77304	pass	goodKmers
kmer_85876820.0	AGATTCTTCATTCCAAATACATAGA	0	17379.5	0	17379.5	0	0	10	0	10	1	pass	0	0	0	Y	4.24004	pass	goodKmers
kmer_85876834.0	AGATTCTTCATTCCAAATGCAAAGA	49.3316	454799	0.000108469	454848	0	0	29306	0	29306	1	pass	0	0	0	Y	5.65787	pass	goodKmers
kmer_85876843.0	AGATTCTTCATTCCAAATGCACAGA	0	18139.8	0	18139.8	0	0	17	0	17	1	pass	0	0	0	Y	4.25863	pass	goodKmers
kmer_85876852.0	AGATTCTTCATTCCAAATGCATAGA	8.87969	91820.1	9.67075e-05	91829	0	0	1121	0	1121	1	pass	0	0	0	Y	4.96298	pass	goodKmers
kmer_85876874.0	AGATTCTTCATTCCAAATGTAAAGA	0	23002.7	0	23002.7	0	0	11	0	11	1	pass	0	0	0	Y	4.36178	pass	goodKmers
kmer_86057335.0	AGATTTCTTAGTTTCTATGCATTTG	6.90642	105573	6.54184e-05	105580	0	0	1057	0	1057	1	pass	49	0	49	Y	5.02358	pass	goodKmers
kmer_86057343.0	AGATTTCTTAGTTTCTATGTATTTG	0	17170.6	0	17170.6	0	0	11	0	11	1	pass	49	0	49	Y	4.23479	pass	goodKmers
kmer_86057360.0	AGATTTCTTAGTTTCTGTGCATTTG	0	18886.9	0	18886.9	0	0	15	0	15	1	pass	0	0	0	Y	4.27616	pass	goodKmers
kmer_86057388.0	AGATTTCTTAGTTTCTTTACATTTG	0	24474.6	0	24474.6	0	0	11	0	11	1	pass	1	0	1	Y	4.38872	pass	goodKmers
kmer_86057414.0	AGATTTCTTAGTTTCTTTGCATTTG	56.238	484837	0.000115994	484893	0	0	27517	0	27517	1	pass	3	0	3	Y	5.68565	pass	goodKmers
kmer_86357920.0	AGCAAAGAAACTAAGAAGAATAGAA	0	20056.8	0	20056.8	0	0	13	0	13	1	pass	3	0	3	Y	4.30226	pass	goodKmers
kmer_86470479.0	AGCAAATTTACCCATAAAGGTTAAG	0	23790.3	0	23790.3	0	0	266	0	266	1	pass	69	0	69	Y	4.3764	pass	goodKmers
kmer_88689556.0	AGCCAAGAAACTAAGAAGAATAAAA	0	33511.1	0	33511.1	0	0	10	0	10	1	pass	3	0	3	Y	4.52519	pass	goodKmers
kmer_88689564.0	AGCCAAGAAACTAAGAAGAATAGAA	41.4385	446755	9.27544e-05	446796	0	0	34603	0	34603	1	pass	0	0	0	Y	5.65011	pass	goodKmers
kmer_88689700.0	AGCCAAGAAACTTAGAAATCACGAA	0	31329.5	0	31329.5	0	0	14	0	14	1	pass	0	0	0	Y	4.49595	pass	goodKmers
kmer_892165.0	AAAAAACACCTCTAACTTTAAAAGG	0	58857.5	0	58857.5	0	0	155	0	155	1	pass	69	0	69	Y	4.7698	pass	goodKmers
kmer_89576817.0	AGCCTAGAAACTAAGAAGAATAGAA	16.7727	180192	9.30824e-05	180209	0	0	1682	0	1682	1	pass	0	0	0	Y	5.25578	pass	goodKmers
kmer_91425722.0	AGCTAAGAAACTAAGAAGAATAGAA	0	30161.7	0	30161.7	0	0	108	0	108	1	pass	0	0	0	Y	4.47946	pass	goodKmers
kmer_92033193.0	AGCTCTTCTAGTTCAAAAGTTATTG	0	64215.1	0	64215.1	0	0	619	0	619	1	pass	188982	0	188982	Y	4.80764	pass	goodKmers
kmer_92553632.0	AGCTTAACCTTTATGGGTAAATTTG	0	23733.6	0	23733.6	0	0	288	0	288	1	pass	78	0	78	Y	4.37536	pass	goodKmers
kmer_93928280.0	AGGAGAGATTTCTTAGTTTCTTTGC	0	24126.9	0	24126.9	0	0	2615	0	2615	1	pass	0	0	0	Y	4.3825	pass	goodKmers
kmer_94292154.0	AGGATATTAAAAATTGCGAAGCAAA	0	21827.8	0	21827.8	0	0	38	0	38	1	pass	98	0	98	Y	4.33901	pass	goodKmers
kmer_94368757.0	AGGATGAAAAAACCGACTATTCTGA	0	37669.4	0	37669.4	0	0	194	0	194	1	pass	0	0	0	Y	4.57599	pass	goodKmers
kmer_94374347.0	AGGATGAAGAAAACGACTATTCTGA	17.7594	153693	0.000115551	153711	0	0	3401	0	3401	1	pass	0	0	0	Y	5.1867	pass	goodKmers
kmer_94374429.0	AGGATGAAGAAAATGACTATTCTGA	0	33897.3	0	33897.3	0	0	46	0	46	1	pass	0	0	0	Y	4.53017	pass	goodKmers
kmer_94374533.0	AGGATGAAGAAACCGACTATTATGA	0	21066.4	0	21066.4	0	0	4	0	4	1	pass	0	0	0	Y	4.32359	pass	goodKmers
kmer_94374539.0	AGGATGAAGAAACCGACTATTCCGA	0	28320.7	0	28320.7	0	0	2	0	2	1	pass	0	0	0	Y	4.4521	pass	goodKmers
kmer_94374549.0	AGGATGAAGAAACCGACTATTCTGA	35.5187	380041	9.34602e-05	380077	0	0	34138	0	34138	1	pass	0	0	0	Y	5.57987	pass	goodKmers
kmer_94374552.0	AGGATGAAGAAACCGACTATTCTTA	0	21254	0	21254	0	0	8	0	8	1	pass	0	0	0	Y	4.32744	pass	goodKmers
kmer_94374564.0	AGGATGAAGAAACCGACTATTTTGA	0	24185.7	0	24185.7	0	0	30	0	30	1	pass	0	0	0	Y	4.38356	pass	goodKmers
kmer_94374593.0	AGGATGAAGAAACCGACTTTTCTGA	4.93316	81046.1	6.08686e-05	81051	0	0	253	0	253	1	pass	0	0	0	Y	4.90876	pass	goodKmers
kmer_94668208.0	AGGCAATAACTTTTGAACTAGAAGA	0	63128.3	0	63128.3	0	0	577	0	577	1	pass	790	0	790	Y	4.80022	pass	goodKmers
kmer_95527435.0	AGGCTTTAAGGATGAAGAAACCGAC	0	22026.4	0	22026.4	0	0	23	0	23	1	pass	0	0	0	Y	4.34294	pass	goodKmers
kmer_95532852.0	AGGCTTTCAGGATGAAGAAAACGAC	6.90642	38019.1	0.000181657	38026	0	0	198	0	198	1	pass	0	0	0	Y	4.58008	pass	goodKmers
kmer_95532876.0	AGGCTTTCAGGATGAAGAAACCGAC	6.90642	100012	6.90559e-05	100019	0	0	1274	0	1274	1	pass	0	0	0	Y	5.00008	pass	goodKmers
kmer_96150510.0	AGGGCTTTGATTTGCTTATTGATGA	14.7995	31174.4	0.000474732	31189.2	0	0	11	0	11	1	pass	220666	0	220666	Y	4.494	pass	goodKmers
kmer_965451.0	AAAAAACCGACTATTCTGATTCTAT	0	34358.5	0	34358.5	0	0	201	0	201	1	pass	0	0	0	Y	4.53603	pass	goodKmers
kmer_96767286.0	AGGTAATTTACTATATGTTCCTTTG	30.5856	115656	0.000264453	115687	0	0	453	0	453	1	pass	578	0	578	Y	5.06328	pass	goodKmers
kmer_96933513.0	AGGTATTGAAGTGGTCTACAATATA	46.3717	89654.8	0.000517225	89701.2	0	0	273	0	273	1	pass	93157	0	93157	Y	4.9528	pass	goodKmers
kmer_9808110.0	AAACCGACTATTATGATTCTATTCT	0	17976.6	0	17976.6	0	0	5	0	5	1	pass	0	0	0	Y	4.25471	pass	goodKmers
kmer_9808162.0	AAACCGACTATTCCGATTCTATTCT	0	30382.7	0	30382.7	0	0	2	0	2	1	pass	0	0	0	Y	4.48263	pass	goodKmers
kmer_9808249.0	AAACCGACTATTCTGATTCGTGATT	0	38401.3	0	38401.3	0	0	40	0	40	1	pass	0	0	0	Y	4.58435	pass	goodKmers
kmer_9808273.0	AAACCGACTATTCTGATTCTATTCT	26.6391	353372	7.53854e-05	353399	0	0	34921	0	34921	1	pass	0	0	0	Y	5.54827	pass	goodKmers
kmer_9808303.0	AAACCGACTATTCTGATTTTATTCT	0	23815.7	0	23815.7	0	0	15	0	15	1	pass	0	0	0	Y	4.37686	pass	goodKmers
kmer_9808343.0	AAACCGACTATTCTTATTCTATTCT	0	29572.7	0	29572.7	0	0	9	0	9	1	pass	0	0	0	Y	4.47089	pass	goodKmers
kmer_9808391.0	AAACCGACTATTTTGATTCTATTCT	0	22157.2	0	22157.2	0	0	26	0	26	1	pass	0	0	0	Y	4.34551	pass	goodKmers
kmer_9810031.0	AAACCGACTTTTCTGATTCTATTCT	7.89305	70313.7	0.000112255	70321.6	0	0	269	0	269	1	pass	0	0	0	Y	4.84709	pass	goodKmers
kmer_98553144.0	AGTAGAGATTTCTTAGTTTCTATGC	0	45619.1	0	45619.1	0	0	550	0	550	1	pass	6	0	6	Y	4.65915	pass	goodKmers
kmer_98553161.0	AGTAGAGATTTCTTAGTTTCTTTGC	16.7727	167428	0.000100179	167445	0	0	6216	0	6216	1	pass	0	0	0	Y	5.22387	pass	goodKmers
kmer_99391030.0	AGTCATTTTCTTCATCCTGAAAGCC	0	32037.1	0	32037.1	0	0	41	0	41	1	pass	0	0	0	Y	4.50565	pass	goodKmers
kmer_99739149.0	AGTCGGTTTCTTCATCCTGAAAGAA	0	18012.1	0	18012.1	0	0	383	0	383	1	pass	0	0	0	Y	4.25556	pass	goodKmers
kmer_99739154.0	AGTCGGTTTCTTCATCCTGAAAGCC	30.5856	382291	8.00061e-05	382322	0	0	32626	0	32626	1	pass	0	0	0	Y	5.58243	pass	goodKmers
kmer_99739193.0	AGTCGGTTTCTTCATCCTGTAAGCC	0	21251.9	0	21251.9	0	0	26	0	26	1	pass	0	0	0	Y	4.3274	pass	goodKmers
kmer_99739205.0	AGTCGGTTTCTTCATCCTTAAAGCC	6.90642	98461.1	7.01436e-05	98468	0	0	188	0	188	1	pass	0	0	0	Y	4.9933	pass	goodKmers
kmer_99740215.0	AGTCGGTTTTTTCATCCTGAAAGCC	0	17889.4	0	17889.4	0	0	174	0	174	1	pass	0	0	0	Y	4.2526	pass	goodKmers
kmer_99814204.0	AGTCGTTTTCTTCATCCTGAAAGCC	18.746	141098	0.000132858	141117	0	0	3129	0	3129	1	pass	0	0	0	Y	5.14958	pass	goodKmers
kmer_99814235.0	AGTCGTTTTCTTCATCCTTAAAGCC	0	22509	0	22509	0	0	17	0	17	1	pass	0	0	0	Y	4.35236	pass	goodKmers
kmer_100205715.0	AGTGACTCTGATCTTTAAACCTATG	802.132	238244	0.00336685	239046	41	110	6759	0	6910	0.978148	pass	17395	151	17244	Y	5.37848	offtargets	goodKmers
kmer_100205723.0	AGTGACTCTGATCTTTAAACCTTTG	162.794	98079.9	0.00165981	98242.7	11	25	592	0	628	0.942675	pass	3044	36	3008	Y	4.9923	offtargets	goodKmers
kmer_100205764.0	AGTGACTCTGATCTTTTAACCTATG	22.6925	56149.8	0.000404142	56172.5	8	9	1492	0	1509	0.988734	pass	4356	17	4339	Y	4.74952	offtargets	goodKmers
kmer_10070425.0	AAACCTTCAACTTCAGAGGCAATTT	1702.93	376073	0.00452819	377776	271	210	11345	0	11826	0.959327	pass	844	481	363	Y	5.57723	offtargets	goodKmers
kmer_10070448.0	AAACCTTCAACTTCAGAGGTAATTT	30.5856	117316	0.000260711	117347	2	0	471	0	473	0.995772	pass	790	2	788	Y	5.06947	offtargets	goodKmers
kmer_101070929.0	AGTGGTCTACAAGATCTGCGCATAG	2052.19	271637	0.0075549	273689	59	107	8454	0	8620	0.980742	pass	32698	166	32532	Y	5.43726	offtargets	goodKmers
kmer_101071082.0	AGTGGTCTACAATATCTGCGCATAG	0	36597.9	0	36597.9	1	0	334	0	335	0.997015	pass	273	1	272	Y	4.56346	offtargets	goodKmers
kmer_101556889.0	AGTGTTGTAGTTGGATGTTCCTTCA	222.979	84669.2	0.00263353	84892.2	4	3	2865	0	2872	0.997563	pass	211600	7	211593	Y	4.92887	offtargets	goodKmers
kmer_101793685.0	AGTTAGAGGTGTTTTTTCTTGAAAA	61.1712	172544	0.000354525	172605	3	0	756	0	759	0.996047	pass	22	3	19	Y	5.23705	offtargets	goodKmers
kmer_101885247.0	AGTTATGGCCGTTTAAAGTTAGAGG	116.423	101516	0.00114684	101632	5	0	2917	0	2922	0.998289	pass	202177	5	202172	Y	5.00703	offtargets	goodKmers
kmer_101929529.0	AGTTCAAAAGTTATGGCCGTTTAAA	1041.88	105955	0.00983323	106997	80	36	2997	3	3116	0.96181	pass	293587	119	293468	Y	5.02937	offtargets	goodKmers
kmer_102705915.0	AGTTTACCCATAAAGGTTAAGCTCA	201.273	107637	0.00186992	107838	14	17	3842	0	3873	0.991996	pass	82	31	51	Y	5.03277	offtargets	goodKmers
kmer_102809143.0	AGTTTCATAATGGGTCATAGTCCCC	227.912	171958	0.00132539	172186	36	17	2458	0	2511	0.978893	pass	1083	53	1030	Y	5.236	offtargets	goodKmers
kmer_102809158.0	AGTTTCATAATGGGTCATATTACCC	466.677	76600.9	0.00609232	77067.6	190	45	2841	0	3076	0.923602	pass	46914	235	46679	Y	4.88687	offtargets	goodKmers
kmer_102809726.0	AGTTTCATACTGGGTCATAGTCCCC	1598.34	359128	0.00445061	360726	237	248	10121	0	10606	0.954271	pass	1964	485	1479	Y	5.55718	offtargets	goodKmers
kmer_103132525.0	AGTTTTCCCATAAAGGTTAAGCTCA	0	37182.8	0	37182.8	1	2	170	0	173	0.982659	pass	75	3	72	Y	4.57034	offtargets	goodKmers
kmer_104003360.0	ATAAAGGTTAAGCTCAGAGCAAAGG	1733.51	515777	0.00336097	517511	206	195	12096	0	12497	0.967912	pass	596	401	195	Y	5.71392	offtargets	goodKmers
kmer_104381883.0	ATAACAAGGATCTTGGCGATGTAAA	770.559	300062	0.002568	300833	64	59	6782	0	6905	0.982187	pass	222889	123	222766	Y	5.47833	offtargets	goodKmers
kmer_104381924.0	ATAACAAGGATCTTGGTGATGAAAA	1066.55	81533.7	0.0130811	82600.2	91	8	2980	0	3079	0.967847	pass	222949	99	222850	Y	4.91698	offtargets	goodKmers
kmer_104727070.0	ATAACTTTTGAACTAGAAGAGCTAG	840.61	185382	0.00453447	186223	65	39	4345	3	4452	0.975966	pass	198469	107	198362	Y	5.27003	offtargets	goodKmers
kmer_104752279.0	ATAAGAACGATAATGAATGACCTTG	1627.94	483953	0.00336384	485581	121	143	14079	0	14343	0.981594	pass	202322	264	202058	Y	5.68626	offtargets	goodKmers
kmer_105374559.0	ATAATCTCTTCACCGTTGGAAAGGA	174.634	150651	0.0011592	150826	10	24	2943	0	2977	0.988579	pass	102	34	68	Y	5.17848	offtargets	goodKmers
kmer_105489840.0	ATAATGGGTCATAGTCCCCAGAAGC	20.7193	40760.3	0.000508321	40781	3	0	412	0	415	0.992771	pass	93	3	90	Y	4.61046	offtargets	goodKmers
kmer_105489855.0	ATAATGGGTCATAGTCCCCCGAAGC	194.366	129685	0.00149875	129879	6	2	114	0	122	0.934426	pass	133	8	125	Y	5.11354	offtargets	goodKmers
kmer_105489906.0	ATAATGGGTCATATTACCCTTTGAA	26.6391	73895.2	0.000360498	73921.8	0	5	2526	0	2531	0.998024	pass	3060	5	3055	Y	4.86877	offtargets	goodKmers
kmer_106574607.0	ATACCTTCCCAAAACTGTCTCAATC	1505.6	422576	0.00356291	424082	36	82	10472	0	10590	0.988857	pass	207545	118	207427	Y	5.62745	offtargets	goodKmers
kmer_10664020.0	AAACGGCCATAACTTTTGAACTAGA	955.06	106668	0.00895358	107623	53	36	3040	2	3131	0.970936	pass	193838	91	193747	Y	5.03191	offtargets	goodKmers
kmer_107037634.0	ATACTGGGTCATAGTCCCCCGAAGC	1563.81	367463	0.00425569	369027	22	18	415	0	455	0.912088	pass	171	40	131	Y	5.56706	offtargets	goodKmers
kmer_107918853.0	ATAGGGACGGATGAGAAAGCTCAAG	239.752	94911	0.00252607	95150.8	20	10	406	0	436	0.931193	pass	92715	30	92685	Y	4.97841	offtargets	goodKmers
kmer_107984993.0	ATAGGTTAAAAGATCAGAGTCACTG	22.6925	55863.9	0.00040621	55886.6	7	6	1480	0	1493	0.991293	pass	682	13	669	Y	4.74731	offtargets	goodKmers
kmer_107995925.0	ATAGGTTTAAAGATCAGAGTCACTG	747.867	227113	0.00329293	227861	36	99	6381	0	6516	0.979282	pass	1208	135	1073	Y	5.35767	offtargets	goodKmers
kmer_108012769.0	ATAGTAAATTACCTCTGAAGTTGAA	30.5856	116883	0.000261677	116914	2	0	471	0	473	0.995772	pass	670	2	668	Y	5.06787	offtargets	goodKmers
kmer_108013216.0	ATAGTAAATTGCCTCTGAAGTTGAA	1690.1	374877	0.00450841	376567	248	208	11522	0	11978	0.96193	pass	701	456	245	Y	5.57584	offtargets	goodKmers
kmer_108013217.0	ATAGTAAATTGCCTCTGAAGTTGAC	0	47046.4	0	47046.4	2	3	1437	0	1442	0.996533	pass	683	5	678	Y	4.67253	offtargets	goodKmers
kmer_108103963.0	ATAGTCCCCAGAAGCACATTTGAAG	22.6925	43438.6	0.000522404	43461.3	7	8	756	0	771	0.980545	pass	146	15	131	Y	4.6381	offtargets	goodKmers
kmer_108104108.0	ATAGTCCCCCGAAGCACATTTGAAG	1799.62	514197	0.00349986	515997	24	20	518	0	562	0.921708	pass	176	44	132	Y	5.71265	offtargets	goodKmers
kmer_108590928.0	ATATAGTAAATTACCTCTGAAGTTG	30.5856	116324	0.000262935	116355	1	0	469	0	470	0.997872	pass	669	1	668	Y	5.06579	offtargets	goodKmers
kmer_108591003.0	ATATAGTAAATTGCCTCTGAAGTTG	1693.06	418807	0.00404258	420500	256	210	13046	0	13512	0.965512	pass	701	466	235	Y	5.62377	offtargets	goodKmers
kmer_109067514.0	ATATCTGCGCATAGGTTTAAAGATC	0	38780.4	0	38780.4	1	0	320	0	321	0.996885	pass	236	1	235	Y	4.58861	offtargets	goodKmers
kmer_109157866.0	ATATGACCCATAAAGGTTAAGCTCA	1630.9	355725	0.00458472	357356	203	212	7338	0	7753	0.946472	pass	498	415	83	Y	5.5531	offtargets	goodKmers
kmer_109157963.0	ATATGACCCATTATGAAACTTTTAC	103.596	75516.2	0.00137184	75619.8	8	11	2408	0	2427	0.992171	pass	4686	19	4667	Y	4.87864	offtargets	goodKmers
kmer_109456827.0	ATATGTTCCTTTGCTCTGAGCTTAA	1757.19	526589	0.00333693	528346	298	237	13095	0	13630	0.960748	pass	776	535	241	Y	5.72292	offtargets	goodKmers
kmer_109554414.0	ATATTACCCTTTAAAAACATGCTCA	55.2514	49710.5	0.00111146	49765.8	5	4	88	0	97	0.907216	pass	146064	9	146055	Y	4.69693	offtargets	goodKmers
kmer_109554514.0	ATATTACCCTTTGAAAACATGCTCA	26.6391	51113.6	0.000521174	51140.2	1	1	2268	0	2270	0.999119	pass	3316	2	3314	Y	4.70876	offtargets	goodKmers
kmer_109554516.0	ATATTACCCTTTGAAAACATGCTCG	0	24408.7	0	24408.7	0	2	151	0	153	0.986928	pass	20	2	18	Y	4.38754	offtargets	goodKmers
kmer_111248374.0	ATCACTTGAGCTTTCTCATCCGTCC	1132.65	342291	0.00330903	343424	40	75	5526	0	5641	0.979614	pass	93663	115	93548	Y	5.53583	offtargets	goodKmers
kmer_111322910.0	ATCAGAGTCACTGGTAGCCTAGTAA	1443.44	110252	0.0130922	111695	54	120	5767	0	5941	0.970712	pass	428	174	254	Y	5.04803	offtargets	goodKmers
kmer_111322912.0	ATCAGAGTCACTGGTAGCCTAGTAG	170.687	182479	0.000935379	182650	9	29	3281	0	3319	0.988551	pass	399	38	361	Y	5.26162	offtargets	goodKmers
kmer_111322972.0	ATCAGAGTCACTTGTAGCCTAGTAA	87.8102	100145	0.000876831	100233	0	2	767	0	769	0.997399	pass	553	2	551	Y	5.00101	offtargets	goodKmers
kmer_11184358.0	AAACTATTTCATCGCCAAGATCCTT	81.8904	25628.2	0.00319532	25710.1	2	0	21	0	23	0.913043	pass	184528	2	184526	Y	4.4101	offtargets	goodKmers
kmer_112280089.0	ATCCAACTACAACACTTGAGCTTTC	93.73	84831.4	0.0011049	84925.1	0	3	2619	0	2622	0.998856	pass	152155	3	152152	Y	4.92904	offtargets	goodKmers
kmer_112587505.0	ATCCATTATCGTTCTTAAGTCATTG	39.4653	78958.8	0.000499821	78998.3	6	10	2867	0	2883	0.99445	pass	201944	16	201928	Y	4.89762	offtargets	goodKmers
kmer_113133905.0	ATCCGTCCCCATGGCCATGCTTGAA	569.287	112202	0.00507377	112771	11	32	5272	0	5315	0.99191	pass	500	43	457	Y	5.0522	offtargets	goodKmers
kmer_113133924.0	ATCCGTCCCCATGGCCATGTTTGAA	286.123	135252	0.00211548	135538	11	27	1755	0	1793	0.978806	pass	395	38	357	Y	5.13206	offtargets	goodKmers
kmer_113134578.0	ATCCGTCCCTATGGCCATGCTTGAA	96.6899	88960.3	0.00108689	89057	8	9	510	0	527	0.967742	pass	208029	17	208012	Y	4.94967	offtargets	goodKmers
kmer_115184410.0	ATCGTTCTTAAGTCATTGGGGCTTC	38.4786	78856.4	0.000487958	78894.9	6	7	2846	0	2859	0.995453	pass	65910	13	65897	Y	4.89705	offtargets	goodKmers
kmer_115184805.0	ATCGTTCTTATGCCATTGAGGCTTC	277.244	197576	0.00140323	197853	19	55	3847	0	3921	0.981127	pass	61673	74	61599	Y	5.29634	offtargets	goodKmers
kmer_115184832.0	ATCGTTCTTATGCCATTGGGGCTTC	1346.75	299534	0.00449615	300881	77	109	9281	0	9467	0.980353	pass	66000	186	65814	Y	5.47839	offtargets	goodKmers
kmer_11538639.0	AAACTGTCTCAATCATCACGCTAGG	1845	427110	0.00431973	428955	87	136	11621	0	11844	0.981172	pass	213889	223	213666	Y	5.63241	offtargets	goodKmers
kmer_115429388.0	ATCTACTAGGCTACCAGTGACTCTG	143.062	183404	0.000780038	183547	9	25	3264	0	3298	0.989691	pass	402	34	368	Y	5.26375	offtargets	goodKmers
kmer_115879690.0	ATCTCTTCACCGTTGGAAAGGAAAT	174.634	151167	0.00115524	151342	9	25	2885	0	2919	0.988352	pass	95	34	61	Y	5.17996	offtargets	goodKmers
kmer_116028757.0	ATCTGCGCATAGGTTAAAAGATCAG	0	56579.6	0	56579.6	2	1	1415	0	1418	0.997884	pass	207	3	204	Y	4.75266	offtargets	goodKmers
kmer_116028790.0	ATCTGCGCATAGGTTTAAAGATCAG	853.437	262864	0.00324669	263717	27	88	5828	0	5943	0.98065	pass	320	115	205	Y	5.42114	offtargets	goodKmers
kmer_116505422.0	ATCTTGGCGATGAAATAGTTTCATA	73.9974	25196.4	0.00293682	25270.4	1	0	20	0	21	0.952381	pass	182664	1	182663	Y	4.40261	offtargets	goodKmers
kmer_116505478.0	ATCTTGGCGATGTAAAAGTTTCATA	703.469	298720	0.00235494	299423	42	45	5416	0	5503	0.98419	pass	182712	87	182625	Y	5.47629	offtargets	goodKmers
kmer_116513387.0	ATCTTGGTGATGAAAAAGTTTCATA	698.535	82984.4	0.00841767	83682.9	46	4	2406	0	2456	0.979642	pass	182735	50	182685	Y	4.92264	offtargets	goodKmers
kmer_116853141.0	ATGAAACTATTTCATCGCCAAGATC	73.9974	25217.7	0.00293434	25291.7	1	0	21	0	22	0.954545	pass	183307	1	183306	Y	4.40298	offtargets	goodKmers
kmer_116860878.0	ATGAAACTTTTACATCGCCAAGATC	717.281	298088	0.00240627	298805	42	46	5430	0	5518	0.984052	pass	183357	88	183269	Y	5.47539	offtargets	goodKmers
kmer_116861251.0	ATGAAACTTTTTCATCACCAAGATC	753.787	83081.7	0.00907284	83835.5	47	4	2412	0	2463	0.979294	pass	183386	51	183335	Y	4.92343	offtargets	goodKmers
kmer_11701714.0	AAACTTGCTTCGCAATTTTTAATTT	180.554	154172	0.00117112	154353	17	30	2068	0	2115	0.977778	pass	162	47	115	Y	5.18852	offtargets	goodKmers
kmer_117154394.0	ATGAAGCCCCAATGACTTAAGAACG	39.4653	78621.3	0.000501967	78660.8	6	7	2847	0	2860	0.995455	pass	65692	13	65679	Y	4.89576	offtargets	goodKmers
kmer_117154428.0	ATGAAGCCCCAATGGCATAAGAACG	1334.91	299113	0.0044629	300448	75	107	9245	0	9427	0.980694	pass	65785	182	65603	Y	5.47777	offtargets	goodKmers
kmer_117156830.0	ATGAAGCCTCAATGGCATAAGAACG	271.324	196124	0.00138343	196395	18	55	3834	0	3907	0.981316	pass	61414	73	61341	Y	5.29313	offtargets	goodKmers
kmer_117318952.0	ATGAATGACCTTGAATTTTCGTCAA	79.9172	30040	0.00266036	30119.9	1	0	10	0	11	0.909091	pass	221405	1	221404	Y	4.47885	offtargets	goodKmers
kmer_117318989.0	ATGAATGACCTTGCATTTTCGTCAA	2060.09	472930	0.00435601	474990	156	146	14161	0	14463	0.979119	pass	223207	302	222905	Y	5.67668	offtargets	goodKmers
kmer_117528910.0	ATGACCCAGTATGAAACTTTTACAT	325.589	69243.2	0.00470211	69568.8	17	31	1418	0	1466	0.967258	pass	4146	48	4098	Y	4.84241	offtargets	goodKmers
kmer_117529139.0	ATGACCCATAAAGGTTAAGCTCAGA	1598.34	355589	0.00449491	357187	203	217	7428	0	7848	0.946483	pass	530	420	110	Y	5.5529	offtargets	goodKmers
kmer_117529824.0	ATGACCCATTATGAAACTTTTACAT	205.219	227082	0.000903722	227287	13	15	3870	0	3898	0.992817	pass	57612	28	57584	Y	5.35657	offtargets	goodKmers
kmer_117560661.0	ATGACCTTGAATTTTCGTCAAACAT	79.9172	30592.5	0.00261231	30672.4	1	0	11	0	12	0.916667	pass	1477	1	1476	Y	4.48675	offtargets	goodKmers
kmer_117560909.0	ATGACCTTGCATTTTCGTCAAACAT	2207.1	585378	0.00377038	587585	249	209	17630	0	18088	0.974679	pass	221842	458	221384	Y	5.76907	offtargets	goodKmers
kmer_117686044.0	ATGACTTAAGAACGATAATGGATGA	41.4385	78329.3	0.000529029	78370.7	6	11	2894	0	2911	0.99416	pass	203511	17	203494	Y	4.89415	offtargets	goodKmers
kmer_11786996.0	AAACTTTTACATCGCCAAGATCCTT	733.067	303553	0.00241496	304286	39	48	5446	0	5533	0.984276	pass	184571	87	184484	Y	5.48328	offtargets	goodKmers
kmer_11810690.0	AAACTTTTTCATCACCAAGATCCTT	749.84	83686.9	0.00896006	84436.7	47	3	2416	0	2466	0.979724	pass	184611	50	184561	Y	4.92653	offtargets	goodKmers
kmer_119126772.0	ATGCATTCAGAGGCCATCTACTAGG	564.353	189829	0.00297295	190393	109	38	3612	0	3759	0.960894	pass	26887	147	26740	Y	5.27965	offtargets	goodKmers
kmer_119126812.0	ATGCATTCAGAGGCCATTTACTAGG	2968.78	270067	0.0109928	273036	464	264	7708	0	8436	0.913703	pass	214484	728	213756	Y	5.43622	offtargets	goodKmers
kmer_119252085.0	ATGCCATTGAGGCTTCATGAATAAG	270.337	197588	0.00136819	197858	17	58	3840	0	3915	0.980843	pass	65130	75	65055	Y	5.29635	offtargets	goodKmers
kmer_119253044.0	ATGCCATTGGGGCTTCATGAATAAG	984.659	259347	0.00379669	260332	72	93	9262	0	9427	0.982497	pass	209848	165	209683	Y	5.41553	offtargets	goodKmers
kmer_119550495.0	ATGCGCAGATATTGTAGACCACTTC	0	36379.9	0	36379.9	1	0	332	0	333	0.996997	pass	343	1	342	Y	4.56086	offtargets	goodKmers
kmer_119550609.0	ATGCGCAGATCTTGTAGACCACTTC	2106.46	269395	0.00781922	271501	80	110	8434	0	8624	0.977968	pass	78771	190	78581	Y	5.43377	offtargets	goodKmers
kmer_119900358.0	ATGCTCGAATTGACAGGTTTTCCCG	42.4252	26014.5	0.00163083	26056.9	1	2	34	0	37	0.918919	pass	149789	3	149786	Y	4.41592	offtargets	goodKmers
kmer_120145753.0	ATGCTTGAATGTTTGACGAAAATGC	1506.59	441291	0.00341405	442798	100	115	14927	0	15142	0.985801	pass	523	215	308	Y	5.64621	offtargets	goodKmers
kmer_120145756.0	ATGCTTGAATGTTTGACGAAAATTC	81.8904	28171.7	0.00290683	28253.6	1	0	11	0	12	0.916667	pass	425	1	424	Y	4.45107	offtargets	goodKmers
kmer_120769086.0	ATGGCATAAGAACGATAATGAATGA	1308.27	484169	0.00270209	485477	76	116	13994	0	14186	0.986466	pass	68006	192	67814	Y	5.68617	offtargets	goodKmers
kmer_120810702.0	ATGGCCATAGGGACGGATGAGAAAG	229.885	93129.8	0.00246844	93359.7	25	11	457	0	493	0.926978	pass	94480	36	94444	Y	4.97016	offtargets	goodKmers
kmer_120813263.0	ATGGCCATGCTTGAATGTTTGACGA	1516.45	459455	0.00330054	460971	107	117	15021	0	15245	0.985307	pass	541	224	317	Y	5.66367	offtargets	goodKmers
kmer_120813545.0	ATGGCCATGGGGACGGATGAGAAAG	978.739	252836	0.00387104	253815	25	61	5631	0	5717	0.984957	pass	1527	86	1441	Y	5.40452	offtargets	goodKmers
kmer_120813586.0	ATGGCCATGGGGACGGGTGAGAAAG	261.457	259940	0.00100584	260201	26	27	5317	0	5370	0.99013	pass	94530	53	94477	Y	5.41531	offtargets	goodKmers
kmer_120814185.0	ATGGCCATGTTTGAATGTTTGACGA	529.821	136578	0.00387926	137108	34	43	2028	0	2105	0.96342	pass	534	77	457	Y	5.13706	offtargets	goodKmers
kmer_121189640.0	ATGGGGACGGATGAGAAAGCTCAAG	956.046	244910	0.00390366	245866	21	57	4948	0	5026	0.984481	pass	1393	78	1315	Y	5.3907	offtargets	goodKmers
kmer_121189863.0	ATGGGGACGGGTGAGAAAGCTCAAG	138.128	106129	0.00130151	106267	17	22	2425	0	2464	0.984172	pass	92747	39	92708	Y	5.0264	offtargets	goodKmers
kmer_121271868.0	ATGGGTCATAGTCCCCAGAAGCACA	23.6792	41047.2	0.000576877	41070.9	3	0	406	0	409	0.992665	pass	94	3	91	Y	4.61353	offtargets	goodKmers
kmer_121271891.0	ATGGGTCATAGTCCCCCGAAGCACA	197.326	132598	0.00148815	132795	5	2	112	0	119	0.941176	pass	132	7	125	Y	5.12318	offtargets	goodKmers
kmer_121272038.0	ATGGGTCATATTACCCTTTAAAAAC	58.2113	49617.3	0.00117321	49675.5	5	3	77	0	85	0.905882	pass	40752	8	40744	Y	4.69614	offtargets	goodKmers
kmer_121272072.0	ATGGGTCATATTACCCTTTGAAAAC	28.6123	74791.4	0.000382561	74820	1	3	2433	0	2437	0.998359	pass	3962	4	3958	Y	4.87402	offtargets	goodKmers
kmer_122463392.0	ATGTCTCTAGCTCTTCTAGTTCAAA	348.281	185572	0.0018768	185920	29	46	4843	0	4918	0.98475	pass	196923	75	196848	Y	5.26933	offtargets	goodKmers
kmer_122711604.0	ATGTGCTTCGGGGGACTATGACCCA	1770.02	512347	0.00345473	514117	26	19	521	0	566	0.920495	pass	175	45	130	Y	5.71106	offtargets	goodKmers
kmer_122712100.0	ATGTGCTTCTGGGGACTATGACCCA	23.6792	42888.1	0.000552116	42911.8	8	5	766	0	779	0.983312	pass	140	13	127	Y	4.63258	offtargets	goodKmers
kmer_122846422.0	ATGTGTCCTAGCGTGATGATTGAGA	1808.5	422747	0.00427797	424556	78	136	11467	0	11681	0.98168	pass	206846	214	206632	Y	5.62793	offtargets	goodKmers
kmer_123161525.0	ATGTTCCTTTGCTCTGAGCTTAACC	1677.27	531564	0.00315535	533241	228	201	12619	0	13048	0.967121	pass	704	429	275	Y	5.72692	offtargets	goodKmers
kmer_123471187.0	ATGTTTGAATGTTTGACGAAAATGC	527.848	136627	0.00386342	137155	32	44	1990	0	2066	0.963214	pass	520	76	444	Y	5.13721	offtargets	goodKmers
kmer_123551231.0	ATGTTTTCAAAGGGTAATATGACCC	29.599	75780.8	0.000390587	75810.4	2	3	2437	0	2442	0.997952	pass	4518	5	4513	Y	4.87973	offtargets	goodKmers
kmer_123593029.0	ATGTTTTTAAAGGGTAATATGACCC	57.2246	50152.5	0.00114101	50209.7	2	3	81	0	86	0.94186	pass	41347	5	41342	Y	4.70079	offtargets	goodKmers
kmer_123673692.0	ATTAAAAATTGCGAAGCAAGTTTAC	220.019	111996	0.00196453	112216	11	35	1977	0	2023	0.977261	pass	89	46	43	Y	5.05005	offtargets	goodKmers
kmer_124515556.0	ATTACCCTTTGAAAACATGCTCAAA	26.6391	51729.9	0.000514965	51756.5	0	1	2159	0	2160	0.999537	pass	3824	1	3823	Y	4.71396	offtargets	goodKmers
kmer_124515564.0	ATTACCCTTTGAAAACATGCTCGAA	0	24681.4	0	24681.4	0	2	151	0	153	0.986928	pass	20	2	18	Y	4.39237	offtargets	goodKmers
kmer_124541008.0	ATTACCTCTGAAGTTGAAGGTTTTG	28.6123	117172	0.000244191	117201	2	0	445	0	447	0.995526	pass	727	2	725	Y	5.06893	offtargets	goodKmers
kmer_125278466.0	ATTATCGTTCTTAAGTCATTGGGGC	37.492	78992.3	0.000474629	79029.8	6	7	2850	0	2863	0.995459	pass	66965	13	66952	Y	4.89779	offtargets	goodKmers
kmer_125278535.0	ATTATCGTTCTTATGCCATTGAGGC	273.297	196155	0.00139327	196428	20	55	3847	0	3922	0.980877	pass	61924	75	61849	Y	5.2932	offtargets	goodKmers
kmer_125278548.0	ATTATCGTTCTTATGCCATTGGGGC	1336.89	297160	0.00449889	298497	72	107	9295	0	9474	0.981106	pass	67080	179	66901	Y	5.47494	offtargets	goodKmers
kmer_125313704.0	ATTATGAAACTTTTACATCGCCAAG	383.8	227375	0.00168796	227759	23	13	3869	0	3905	0.990781	pass	173041	36	173005	Y	5.35748	offtargets	goodKmers
kmer_125415177.0	ATTATGTCTCTAGCTCTTCTAGTTC	349.268	181384	0.00192557	181733	23	49	4837	0	4909	0.985333	pass	376	72	304	Y	5.25943	offtargets	goodKmers
kmer_125734566.0	ATTCAAACATGGCCATGGGGACGGA	285.137	134717	0.00211656	135002	12	27	1755	0	1794	0.978261	pass	254	39	215	Y	5.13034	offtargets	goodKmers
kmer_125822361.0	ATTCAAGCATGGCCATAGGGACGGA	96.6899	88641	0.0010908	88737.7	8	9	510	0	527	0.967742	pass	949	17	932	Y	4.94811	offtargets	goodKmers
kmer_125822406.0	ATTCAAGCATGGCCATGGGGACGGA	509.102	111738	0.00455621	112247	12	31	5288	0	5331	0.991934	pass	390	43	347	Y	5.05017	offtargets	goodKmers
kmer_125822408.0	ATTCAAGCATGGCCATGGGGACGGG	322.629	255645	0.00126202	255968	12	12	7230	0	7254	0.996691	pass	888	24	864	Y	5.40819	offtargets	goodKmers
kmer_126011560.0	ATTCAGAGGCCATCTACTAGGCTAC	536.728	189691	0.00282949	190228	90	37	3590	0	3717	0.965833	pass	857	127	730	Y	5.27927	offtargets	goodKmers
kmer_126011660.0	ATTCAGAGGCCATTTACTAGGCTAC	2199.2	267434	0.00822334	269633	241	228	7495	0	7964	0.94111	pass	23735	469	23266	Y	5.43077	offtargets	goodKmers
kmer_126153766.0	ATTCATGAAGCCCCAATGACTTAAG	62.1578	78114.4	0.000795728	78176.6	6	9	2841	0	2856	0.994748	pass	66938	15	66923	Y	4.89308	offtargets	goodKmers
kmer_126153788.0	ATTCATGAAGCCCCAATGGCATAAG	977.752	260163	0.00375823	261141	73	92	9224	0	9389	0.982426	pass	67053	165	66888	Y	5.41688	offtargets	goodKmers
kmer_126153865.0	ATTCATGAAGCCTCAATGGCATAAG	269.35	198141	0.00135939	198410	17	56	3830	0	3903	0.981296	pass	61518	73	61445	Y	5.29756	offtargets	goodKmers
kmer_126192550.0	ATTCATTATCGTTCTTATGCCATTG	1330.97	484963	0.00274448	486294	73	115	13885	0	14073	0.986641	pass	67370	188	67182	Y	5.6869	offtargets	goodKmers
kmer_12635121.0	AAAGATCAGAGTCACTGGTAGCCTA	1033	292604	0.00353037	293637	60	144	8835	0	9039	0.977431	pass	506	204	302	Y	5.46781	offtargets	goodKmers
kmer_12635148.0	AAAGATCAGAGTCACTTGTAGCCTA	85.837	103604	0.00082851	103690	0	2	770	0	772	0.997409	pass	562	2	560	Y	5.01574	offtargets	goodKmers
kmer_126725061.0	ATTCGAGCATGTTTTCAAAGGGTAA	0	24839.6	0	24839.6	0	2	151	0	153	0.986928	pass	38	2	36	Y	4.39514	offtargets	goodKmers
kmer_12736725.0	AAAGATTATGTCTCTAGCTCTTCTA	53.2781	31645.8	0.00168358	31699.1	5	0	341	0	346	0.985549	pass	87	5	82	Y	4.50105	offtargets	goodKmers
kmer_127620701.0	ATTGAAGTGGTCTACAAGATCTGCG	2120.27	275048	0.00770873	277168	94	135	8689	0	8918	0.974322	pass	93617	229	93388	Y	5.44274	offtargets	goodKmers
kmer_127620755.0	ATTGAAGTGGTCTACAATATCTGCG	0	36607	0	36607	1	0	381	0	382	0.997382	pass	856	1	855	Y	4.56356	offtargets	goodKmers
kmer_127823217.0	ATTGAGGCTTCATGAATAAGCAAAT	246.658	200006	0.00123325	200253	30	68	3833	0	3931	0.97507	pass	70838	98	70740	Y	5.30158	offtargets	goodKmers
kmer_128279971.0	ATTGCCTCTGAAGTTGAAGGTTTTG	1876.57	395611	0.00474347	397488	246	238	10837	0	11321	0.957248	pass	826	484	342	Y	5.59932	offtargets	goodKmers
kmer_128279991.0	ATTGCCTCTGAAGTTGACGGTTTTG	0	46948.1	0	46948.1	0	2	1185	0	1187	0.998315	pass	726	2	724	Y	4.67162	offtargets	goodKmers
kmer_128297400.0	ATTGCGAAGCAAGTTTACCCATAAA	140.102	109212	0.00128284	109352	6	16	3411	0	3433	0.993592	pass	93	22	71	Y	5.03883	offtargets	goodKmers
kmer_128297438.0	ATTGCGAAGCAAGTTTTCCCATAAA	0	36934.4	0	36934.4	0	1	128	0	129	0.992248	pass	85	1	84	Y	4.56743	offtargets	goodKmers
kmer_128772049.0	ATTGGGGCTTCATGAATAAGCAAAT	6008.59	279729	0.02148	285738	324	164	9495	0	9983	0.951117	pass	210405	488	209917	Y	5.45597	offtargets	goodKmers
kmer_128980508.0	ATTGTAGACCACTTCAATACCTTCC	30.5856	131324	0.000232902	131355	10	1	1039	0	1050	0.989524	pass	97919	11	97908	Y	5.11845	offtargets	goodKmers
kmer_129794123.0	ATTTACCCATAAAGGTTAAGCTCAG	0	24070.1	0	24070.1	0	1	342	0	343	0.997085	pass	88	1	87	Y	4.38148	offtargets	goodKmers
kmer_129842443.0	ATTTACTAGGCTACAAGTGACTCTG	91.7568	102106	0.000898643	102198	0	2	740	0	742	0.997305	pass	549	2	547	Y	5.00944	offtargets	goodKmers
kmer_129842489.0	ATTTACTAGGCTACCAGTGACTCTG	1467.12	111292	0.0131826	112759	52	119	5621	0	5792	0.970477	pass	438	171	267	Y	5.05215	offtargets	goodKmers
kmer_129843559.0	ATTTACTATATGTTCCTTTGCTCTG	1565.78	527777	0.00296675	529343	240	182	13323	0	13745	0.969298	pass	615	422	193	Y	5.72374	offtargets	goodKmers
kmer_130958259.0	ATTTGAAGGAACATCCAACTACAAC	212.126	84893.2	0.00249874	85105.3	14	3	2944	0	2961	0.994259	pass	215819	17	215802	Y	4.92996	offtargets	goodKmers
kmer_131024097.0	ATTTGAGCATGTTTTCAAAGGGTAA	26.6391	52133.4	0.00051098	52160	0	1	2159	0	2160	0.999537	pass	54615	1	54614	Y	4.71734	offtargets	goodKmers
kmer_132064579.0	ATTTTCGTCAAACATTCAAACATGG	532.781	138974	0.00383367	139507	33	43	2001	0	2077	0.963409	pass	523	76	447	Y	5.1446	offtargets	goodKmers
kmer_132064600.0	ATTTTCGTCAAACATTCAAGCATGG	1570.72	468036	0.00335598	469607	104	116	14979	0	15199	0.985525	pass	525	220	305	Y	5.67173	offtargets	goodKmers
kmer_132429046.0	ATTTTTAATTTCCTTTCCAACGGTG	195.353	152542	0.00128065	152737	28	28	1754	0	1810	0.969061	pass	193	56	137	Y	5.18394	offtargets	goodKmers
kmer_133553103.0	CAAAACTGTCTCAATCATCACGCTA	1797.64	424226	0.00423746	426024	86	130	11051	0	11267	0.980829	pass	214146	216	213930	Y	5.62943	offtargets	goodKmers
kmer_134313287.0	CAAACATGGCCATGGGGACGGATGA	287.11	134289	0.002138	134576	12	27	1741	0	1780	0.97809	pass	388	39	349	Y	5.12897	offtargets	goodKmers
kmer_134322774.0	CAAACATTCAAACATGGCCATGGGG	398.599	135697	0.00293742	136096	23	37	1814	0	1874	0.967983	pass	435	60	375	Y	5.13385	offtargets	goodKmers
kmer_134323121.0	CAAACATTCAAGCATGGCCATGGGG	928.421	372588	0.00249182	373516	32	82	13820	0	13934	0.991819	pass	458	114	344	Y	5.57231	offtargets	goodKmers
kmer_13474075.0	AAAGCTCAAGTGTTGTAGTTGGATG	189.433	84488.8	0.00224211	84678.2	0	3	2805	0	2808	0.998932	pass	208668	3	208665	Y	4.92777	offtargets	goodKmers
kmer_135176424.0	CAAAGGGTAATATGACCCATTATGA	25.6524	74613	0.000343806	74638.7	0	4	2538	0	2542	0.998426	pass	3076	4	3072	Y	4.87296	offtargets	goodKmers
kmer_13566612.0	AAAGCTGTTTTCAAGAAAAAACACC	119.382	180638	0.000660891	180757	4	1	773	0	778	0.993573	pass	25	5	20	Y	5.2571	offtargets	goodKmers
kmer_135797608.0	CAAATGTGCTTCGGGGGACTATGAC	1730.55	510655	0.00338888	512386	27	20	528	0	575	0.918261	pass	178	47	131	Y	5.7096	offtargets	goodKmers
kmer_135797668.0	CAAATGTGCTTCTGGGGACTATGAC	22.6925	42806	0.000530124	42828.7	8	8	766	0	782	0.97954	pass	148	16	132	Y	4.63173	offtargets	goodKmers
kmer_136458037.0	CAACACTTGAGCTTTCTCACCCGTC	7.89305	77915.7	0.000101302	77923.6	1	4	2107	0	2112	0.997633	pass	92780	5	92775	Y	4.89167	offtargets	goodKmers
kmer_13682610.0	AAAGGAAATTAAAAATTGCGAAGCA	216.072	159252	0.00135679	159468	18	27	1738	0	1783	0.974762	pass	148	45	103	Y	5.20267	offtargets	goodKmers
kmer_13689831.0	AAAGGAACATATAGTAAATTACCTC	29.599	116086	0.000254975	116116	1	0	450	0	451	0.997783	pass	616	1	615	Y	5.06489	offtargets	goodKmers
kmer_13689849.0	AAAGGAACATATAGTAAATTGCCTC	1579.6	417676	0.00378188	419256	244	184	12638	0	13066	0.967243	pass	675	428	247	Y	5.62248	offtargets	goodKmers
kmer_137487579.0	CAACGGTGAAAAGATTATGTCTCTA	52.2915	31603.2	0.00165463	31655.5	2	0	214	0	216	0.990741	pass	79	2	77	Y	4.50045	offtargets	goodKmers
kmer_137487915.0	CAACGGTGAAGAGATTATGTCTCTA	272.31	150267	0.00181217	150539	19	50	4245	0	4314	0.984006	pass	109	69	40	Y	5.17765	offtargets	goodKmers
kmer_137610874.0	CAACTACAACACTTGAGCTTTCTCA	7.89305	84026.5	9.39352e-05	84034.4	1	4	2381	0	2386	0.997904	pass	96802	5	96797	Y	4.92446	offtargets	goodKmers
kmer_137952505.0	CAAGAAAAAACACCTCTAACTTTAA	6.90642	160886	4.29274e-05	160893	1	0	748	0	749	0.998665	pass	22	1	21	Y	5.20654	offtargets	goodKmers
kmer_138270544.0	CAAGATCTGCGCATAGGTTAAAAGA	16.7727	56155.9	0.000298681	56172.7	6	4	1492	0	1502	0.993342	pass	3544	10	3534	Y	4.74953	offtargets	goodKmers
kmer_138270561.0	CAAGATCTGCGCATAGGTTTAAAGA	901.782	221747	0.00406672	222649	43	99	5947	0	6089	0.976679	pass	4871	142	4729	Y	5.34762	offtargets	goodKmers
kmer_138450698.0	CAAGCATGGCCATAGGGACGGATGA	99.6498	88327.8	0.00112818	88427.4	9	9	503	0	521	0.965451	pass	206347	18	206329	Y	4.94659	offtargets	goodKmers
kmer_138450754.0	CAAGCATGGCCATGGGGACGGATGA	576.193	111537	0.00516594	112113	10	32	5250	0	5292	0.992063	pass	469	42	427	Y	5.04966	offtargets	goodKmers
kmer_138450767.0	CAAGCATGGCCATGGGGACGGGTGA	291.056	252462	0.00115287	252753	16	26	7120	0	7162	0.994136	pass	206400	42	206358	Y	5.4027	offtargets	goodKmers
kmer_138941695.0	CAAGGTCATCCATTATCGTTCTTAA	43.4118	77951.2	0.00055691	77994.6	19	13	2896	0	2928	0.989071	pass	202873	32	202841	Y	4.89206	offtargets	goodKmers
kmer_139352254.0	CAATAACAAGGATCTTGGCGATGTA	762.666	300219	0.00254037	300982	65	60	6839	0	6964	0.982051	pass	221754	125	221629	Y	5.47854	offtargets	goodKmers
kmer_139352280.0	CAATAACAAGGATCTTGGTGATGAA	1050.76	80868.7	0.0129934	81919.5	106	9	3057	0	3172	0.963745	pass	221550	115	221435	Y	4.91339	offtargets	goodKmers
kmer_139498321.0	CAATACCTTCCCAAAACTGTCTCAA	1482.91	428196	0.00346316	429679	35	83	10422	0	10540	0.988805	pass	207193	118	207075	Y	5.63314	offtargets	goodKmers
kmer_139659734.0	CAATATCTGCGCATAGGTTTAAAGA	0	38386.1	0	38386.1	1	0	313	0	314	0.996815	pass	238	1	237	Y	4.58417	offtargets	goodKmers
kmer_139851536.0	CAATCATCACGCTAGGACACATGGC	1882.49	420791	0.00447369	422673	137	140	11454	0	11731	0.976387	pass	206954	277	206677	Y	5.626	offtargets	goodKmers
kmer_140325667.0	CAATGCATTCAGAGGCCATCTACTA	616.645	188252	0.00327564	188869	113	40	3623	0	3776	0.959481	pass	217094	153	216941	Y	5.27616	offtargets	goodKmers
kmer_141020861.0	CAATTTACTATATGTTCCTTTGCTC	1531.25	413557	0.00370263	415088	227	181	12738	0	13146	0.968964	pass	611	408	203	Y	5.61814	offtargets	goodKmers
kmer_141196500.0	CAATTTTTAATTTCCTTTCCAACGG	175.62	153181	0.00114649	153357	7	19	1716	0	1742	0.985075	pass	111	26	85	Y	5.1857	offtargets	goodKmers
kmer_141271200.0	CACAAAACCGTCAACTTCAGAGGCA	0	46612.6	0	46612.6	0	2	1183	0	1185	0.998312	pass	693	2	691	Y	4.6685	offtargets	goodKmers
kmer_141272174.0	CACAAAACCTTCAACTTCAGAGGCA	1918.01	392768	0.00488332	394686	259	244	10831	0	11334	0.95562	pass	751	503	248	Y	5.59625	offtargets	goodKmers
kmer_141272179.0	CACAAAACCTTCAACTTCAGAGGTA	27.6257	117152	0.000235811	117180	5	0	464	0	469	0.989339	pass	708	5	703	Y	5.06885	offtargets	goodKmers
kmer_14171247.0	AAAGGGTAATATGACCCATAAAGGT	1520.4	340217	0.00446891	341737	184	191	6549	0	6924	0.945841	pass	584	375	209	Y	5.53369	offtargets	goodKmers
kmer_14171271.0	AAAGGGTAATATGACCCATTATGAA	374.92	75223.2	0.0049841	75598.1	170	42	2581	0	2793	0.924096	pass	44945	212	44733	Y	4.87851	offtargets	goodKmers
kmer_141714283.0	CACAATAACAAGGATCTTGGTGATG	1030.04	81380.6	0.0126571	82410.6	101	10	3067	0	3178	0.965072	pass	221515	111	221404	Y	4.91598	offtargets	goodKmers
kmer_14331246.0	AAAGGTTAAGCTCAGAGCAAAGGAA	1669.38	523685	0.00318776	525354	216	186	12214	0	12616	0.968136	pass	719	402	317	Y	5.72045	offtargets	goodKmers
kmer_14363706.0	AAAGGTTTAAAGATCAGAGTCACTT	35.5187	91843.4	0.000386731	91878.9	4	1	371	0	376	0.986702	pass	3043	5	3038	Y	4.96322	offtargets	goodKmers
kmer_143721313.0	CACATTTGAAGACTTTCCACAAAAC	2046.27	572638	0.00357341	574684	239	284	12704	0	13227	0.96046	pass	791	523	268	Y	5.75943	offtargets	goodKmers
kmer_143854113.0	CACCAAGATCCTTGTTATTGTGTCC	1025.11	80665	0.0127082	81690.1	144	10	3096	0	3250	0.952615	pass	221037	154	220883	Y	4.91217	offtargets	goodKmers
kmer_144563927.0	CACCCGTCCCCATGGCCATGCTTGA	291.056	250264	0.001163	250555	16	26	7127	0	7169	0.994141	pass	206499	42	206457	Y	5.3989	offtargets	goodKmers
kmer_145202216.0	CACCTCTAACTTTAAACGGCCATAA	62.1578	101019	0.000615308	101081	1	0	2878	0	2879	0.999653	pass	96137	1	96136	Y	5.00467	offtargets	goodKmers
kmer_14702867.0	AAAGTCTTCAAATGTGCTTCGGGGG	1791.72	514574	0.00348195	516366	22	20	518	0	560	0.925	pass	629	42	587	Y	5.71296	offtargets	goodKmers
kmer_14702880.0	AAAGTCTTCAAATGTGCTTCTGGGG	22.6925	43680.8	0.000519507	43703.5	10	9	753	0	772	0.975389	pass	517	19	498	Y	4.64052	offtargets	goodKmers
kmer_147547882.0	CACTGGTAGCCTAGTAAATGGCCTC	2018.65	148942	0.0135533	150961	141	173	6413	0	6727	0.953322	pass	720	314	406	Y	5.17886	offtargets	goodKmers
kmer_147547907.0	CACTGGTAGCCTAGTAGATGGCCTC	142.075	184056	0.000771912	184198	13	28	3530	0	3571	0.988519	pass	603	41	562	Y	5.26528	offtargets	goodKmers
kmer_147862477.0	CACTTGAGCTTTCTCACCCGTCCCC	136.155	105746	0.00128757	105882	18	22	2393	0	2433	0.983559	pass	92870	40	92830	Y	5.02482	offtargets	goodKmers
kmer_147862505.0	CACTTGAGCTTTCTCATCCGTCCCC	870.209	244033	0.00356595	244903	20	57	4912	0	4989	0.984566	pass	1424	77	1347	Y	5.38899	offtargets	goodKmers
kmer_147916017.0	CACTTGTAGCCTAGTAAATGGCCTC	59.1979	104578	0.000566065	104637	64	7	824	0	895	0.92067	pass	8423	71	8352	Y	5.01969	offtargets	goodKmers
kmer_148377511.0	CAGAAGCACATTTGAAGACTTTCCA	21.7059	43633.2	0.000497463	43654.9	14	9	816	0	839	0.972586	pass	656	23	633	Y	4.64003	offtargets	goodKmers
kmer_148942241.0	CAGAGGCCATCTACTAGGCTACCAG	143.062	183848	0.000778154	183991	13	28	3535	0	3576	0.988535	pass	619	41	578	Y	5.2648	offtargets	goodKmers
kmer_148942456.0	CAGAGGCCATTTACTAGGCTACAAG	59.1979	104599	0.000565951	104658	65	7	828	0	900	0.92	pass	8564	72	8492	Y	5.01977	offtargets	goodKmers
kmer_148942462.0	CAGAGGCCATTTACTAGGCTACCAG	2144.94	159521	0.0134461	161666	159	212	6417	0	6788	0.945345	pass	740	371	369	Y	5.20862	offtargets	goodKmers
kmer_149095971.0	CAGATATTGTAGACCACTTCAATAC	111.489	39799.3	0.00280128	39910.8	3	0	719	0	722	0.995845	pass	214738	3	214735	Y	4.60109	offtargets	goodKmers
kmer_14970460.0	AAAGTTAGAGGTGTTTTTTCTTGAA	85.837	170217	0.00050428	170303	1	0	757	0	758	0.998681	pass	24	1	23	Y	5.23122	offtargets	goodKmers
kmer_151141424.0	CAGCTTTCTCACCCGTCCCCATGGC	134.182	154182	0.000870283	154316	10	3	2732	0	2745	0.995264	pass	1514	13	1501	Y	5.18841	offtargets	goodKmers
kmer_15114783.0	AAAGTTTCATAATGGGTCATAGTCC	226.925	170738	0.00132908	170965	57	23	2738	0	2818	0.971611	pass	1244	80	1164	Y	5.23291	offtargets	goodKmers
kmer_15114794.0	AAAGTTTCATAATGGGTCATATTAC	499.236	76368.7	0.00653718	76867.9	235	52	3065	0	3352	0.914379	pass	50255	287	49968	Y	4.88575	offtargets	goodKmers
kmer_15114946.0	AAAGTTTCATACTGGGTCATAGTCC	1721.67	332670	0.00517531	334392	315	317	11009	0	11641	0.945709	pass	2264	632	1632	Y	5.52426	offtargets	goodKmers
kmer_152376731.0	CAGTATGAAACTATTTCATCGCCAA	25.6524	25475.2	0.00100696	25500.9	1	0	19	0	20	0.95	pass	16241	1	16240	Y	4.40656	offtargets	goodKmers
kmer_152376789.0	CAGTATGAAACTTTTACATCGCCAA	321.642	68959.3	0.00466423	69280.9	16	31	1402	0	1449	0.967564	pass	16309	47	16262	Y	4.84061	offtargets	goodKmers
kmer_152376826.0	CAGTATGAAACTTTTTCATCACCAA	333.482	82396.4	0.00404729	82729.9	7	2	2391	0	2400	0.99625	pass	16290	9	16281	Y	4.91766	offtargets	goodKmers
kmer_153354255.0	CAGTTTTGGGAAGGTATTGAAGTGG	2978.64	427575	0.00696636	430554	145	139	10396	0	10680	0.973408	pass	205556	284	205272	Y	5.63403	offtargets	goodKmers
kmer_153500936.0	CATAAAGGTTAAGCTCAGAGCAAAG	1728.58	514174	0.00336186	515903	207	199	12087	0	12493	0.967502	pass	601	406	195	Y	5.71257	offtargets	goodKmers
kmer_153634619.0	CATAACTTTTGAACTAGAAGAGCTA	943.22	121121	0.00778742	122064	69	39	3711	3	3822	0.970958	pass	198821	111	198710	Y	5.08659	offtargets	goodKmers
kmer_153734224.0	CATAATCTCTTCACCGTTGGAAAGG	259.484	149533	0.0017353	149792	13	39	2953	0	3005	0.982696	pass	105	52	53	Y	5.17549	offtargets	goodKmers
kmer_153753400.0	CATAATGGGTCATAGTCCCCAGAAG	20.7193	40638.6	0.000509843	40659.3	3	0	413	0	416	0.992788	pass	98	3	95	Y	4.60916	offtargets	goodKmers
kmer_153753412.0	CATAATGGGTCATAGTCCCCCGAAG	195.353	129106	0.00151312	129301	6	2	115	0	123	0.934959	pass	134	8	126	Y	5.1116	offtargets	goodKmers
kmer_153753462.0	CATAATGGGTCATATTACCCTTTGA	25.6524	73723.9	0.000347952	73749.6	0	5	2533	0	2538	0.99803	pass	3054	5	3049	Y	4.86776	offtargets	goodKmers
kmer_154109128.0	CATACTGGGTCATAGTCCCCCGAAG	1562.82	365324	0.0042779	366887	22	18	414	0	454	0.911894	pass	173	40	133	Y	5.56453	offtargets	goodKmers
kmer_154255701.0	CATAGGGACGGATGAGAAAGCTCAA	234.818	93961.1	0.0024991	94195.9	21	10	413	0	444	0.93018	pass	93100	31	93069	Y	4.97403	offtargets	goodKmers
kmer_154282440.0	CATAGTCCCCAGAAGCACATTTGAA	22.6925	43160.8	0.000525766	43183.5	7	8	759	0	774	0.98062	pass	149	15	134	Y	4.63532	offtargets	goodKmers
kmer_154282507.0	CATAGTCCCCCGAAGCACATTTGAA	1781.86	511561	0.00348318	513343	27	20	524	0	571	0.917688	pass	177	47	130	Y	5.71041	offtargets	goodKmers
kmer_154526257.0	CATATTACCCTTTAAAAACATGCTC	55.2514	49301	0.0011207	49356.3	5	4	87	0	96	0.90625	pass	144691	9	144682	Y	4.69334	offtargets	goodKmers
kmer_154526330.0	CATATTACCCTTTGAAAACATGCTC	29.599	75537.5	0.000391845	75567.1	1	3	2416	0	2420	0.998347	pass	3206	4	3202	Y	4.87833	offtargets	goodKmers
kmer_154896670.0	CATCACTTGAGCTTTCTCATCCGTC	1163.24	346220	0.00335983	347383	39	75	5527	0	5641	0.979791	pass	92777	114	92663	Y	5.54081	offtargets	goodKmers
kmer_155419502.0	CATCCGTCCCCATGGCCATGCTTGA	564.353	111396	0.00506619	111960	10	32	5256	0	5298	0.992072	pass	470	42	428	Y	5.04906	offtargets	goodKmers
kmer_155419518.0	CATCCGTCCCCATGGCCATGTTTGA	283.163	134003	0.00211311	134286	12	27	1739	0	1778	0.978065	pass	387	39	348	Y	5.12803	offtargets	goodKmers
kmer_155419759.0	CATCCGTCCCTATGGCCATGCTTGA	94.7167	88094.6	0.00107517	88189.3	8	9	504	0	521	0.96737	pass	206453	17	206436	Y	4.94542	offtargets	goodKmers
kmer_156332743.0	CATGAAGCCCCAATGACTTAAGAAC	38.4786	77893.4	0.000493991	77931.9	6	7	2844	0	2857	0.99545	pass	65676	13	65663	Y	4.89172	offtargets	goodKmers
kmer_156332776.0	CATGAAGCCCCAATGGCATAAGAAC	1283.61	270767	0.00474064	272051	74	102	9232	0	9408	0.981293	pass	65775	176	65599	Y	5.43465	offtargets	goodKmers
kmer_156333280.0	CATGAAGCCTCAATGGCATAAGAAC	267.377	196391	0.00136145	196658	17	55	3834	0	3906	0.981567	pass	61386	72	61314	Y	5.29371	offtargets	goodKmers
kmer_156810439.0	CATGCTCGAATTGACAGGTTTTCCC	31.5722	25924.3	0.00121786	25955.9	1	2	52	0	55	0.945455	pass	160980	3	160977	Y	4.41424	offtargets	goodKmers
kmer_156855899.0	CATGCTTGAATGTTTGACGAAAATG	1500.67	439730	0.00341271	441231	101	116	14959	0	15176	0.985701	pass	523	217	306	Y	5.64467	offtargets	goodKmers
kmer_156956869.0	CATGGCCATAGGGACGGATGAGAAA	251.591	92791.3	0.00271136	93042.9	26	13	462	0	501	0.922156	pass	95450	39	95411	Y	4.96868	offtargets	goodKmers
kmer_156957526.0	CATGGCCATGCTTGAATGTTTGACG	962.953	372346	0.00258618	373309	43	87	14284	0	14414	0.990981	pass	464	130	334	Y	5.57207	offtargets	goodKmers
kmer_156957654.0	CATGGCCATGGGGACGGATGAGAAA	970.846	251532	0.00385973	252503	25	62	5635	0	5722	0.984796	pass	1625	87	1538	Y	5.40227	offtargets	goodKmers
kmer_156957687.0	CATGGCCATGGGGACGGGTGAGAAA	256.524	258549	0.000992168	258806	29	28	5333	0	5390	0.989425	pass	95506	57	95449	Y	5.41297	offtargets	goodKmers
kmer_156957876.0	CATGGCCATGTTTGAATGTTTGACG	430.171	134909	0.0031886	135339	27	39	1910	0	1976	0.966599	pass	435	66	369	Y	5.13142	offtargets	goodKmers
kmer_157019293.0	CATGGGGACGGATGAGAAAGCTCAA	945.193	242308	0.00390079	243253	22	57	5020	0	5099	0.984507	pass	1402	79	1323	Y	5.38606	offtargets	goodKmers
kmer_157019397.0	CATGGGGACGGGTGAGAAAGCTCAA	133.195	105213	0.00126596	105346	17	22	2436	0	2475	0.984242	pass	93130	39	93091	Y	5.02262	offtargets	goodKmers
kmer_157290742.0	CATGTGTCCTAGCGTGATGATTGAG	1806.52	423743	0.00426324	425550	78	137	11429	0	11644	0.981536	pass	206679	215	206464	Y	5.62895	offtargets	goodKmers
kmer_157396785.0	CATGTTTGAATGTTTGACGAAAATG	526.861	136856	0.00384975	137383	34	44	1998	0	2076	0.962428	pass	522	78	444	Y	5.13793	offtargets	goodKmers
kmer_157410780.0	CATGTTTTCAAAGGGTAATATGACC	29.599	75598.3	0.00039153	75627.9	1	3	2442	0	2446	0.998365	pass	3020	4	3016	Y	4.87868	offtargets	goodKmers
kmer_157418610.0	CATGTTTTTAAAGGGTAATATGACC	57.2246	49884.9	0.00114713	49942.1	2	4	87	0	93	0.935484	pass	30785	6	30779	Y	4.69847	offtargets	goodKmers
kmer_157771578.0	CATTATCGTTCTTAAGTCATTGGGG	38.4786	78888.9	0.000487757	78927.4	6	8	2872	0	2886	0.995149	pass	69308	14	69294	Y	4.89723	offtargets	goodKmers
kmer_157771630.0	CATTATCGTTCTTATGCCATTGAGG	274.284	195218	0.00140501	195492	21	56	3906	0	3983	0.980668	pass	62648	77	62571	Y	5.29113	offtargets	goodKmers
kmer_157771638.0	CATTATCGTTCTTATGCCATTGGGG	1326.03	296397	0.00447383	297723	76	107	9413	0	9596	0.98093	pass	69426	183	69243	Y	5.47381	offtargets	goodKmers
kmer_157778808.0	CATTATGAAACTTTTACATCGCCAA	220.019	226695	0.000970551	226915	17	13	3862	0	3892	0.992292	pass	169890	30	169860	Y	5.35586	offtargets	goodKmers
kmer_157856396.0	CATTCAAACATGGCCATGGGGACGG	367.027	135194	0.00271482	135561	22	30	1790	0	1842	0.97177	pass	415	52	363	Y	5.13213	offtargets	goodKmers
kmer_157877418.0	CATTCAAGCATGGCCATGGGGACGG	815.945	367142	0.00222242	367958	20	50	13399	0	13469	0.994803	pass	450	70	380	Y	5.5658	offtargets	goodKmers
kmer_157924924.0	CATTCAGAGGCCATCTACTAGGCTA	533.768	188701	0.00282864	189235	98	37	3607	0	3742	0.963923	pass	23768	135	23633	Y	5.277	offtargets	goodKmers
kmer_157924983.0	CATTCAGAGGCCATTTACTAGGCTA	2224.85	267093	0.00832987	269318	373	258	7646	0	8277	0.923765	pass	162158	631	161527	Y	5.43027	offtargets	goodKmers
kmer_158374143.0	CATTGAGGCTTCATGAATAAGCAAA	454.837	198139	0.00229555	198594	283	78	3869	0	4230	0.914657	pass	212090	361	211729	Y	5.29797	offtargets	goodKmers
kmer_159034667.0	CATTTGAAGACTTTCCACAAAACCG	0	47026.2	0	47026.2	0	3	1177	0	1180	0.997458	pass	656	3	653	Y	4.67234	offtargets	goodKmers
kmer_159035838.0	CATTTGAAGGAACATCCAACTACAA	212.126	84403.6	0.00251323	84615.7	25	3	2960	0	2988	0.990629	pass	214842	28	214814	Y	4.92745	offtargets	goodKmers
kmer_160356408.0	CCAACTACAACACTTGAGCTTTCTC	7.89305	84772.6	9.31085e-05	84780.5	0	3	2325	0	2328	0.998711	pass	97583	3	97580	Y	4.9283	offtargets	goodKmers
kmer_160839608.0	CCAATGACTTAAGAACGATAATGGA	36.5054	78710.5	0.000463793	78747	6	9	2865	0	2880	0.994792	pass	199330	15	199315	Y	4.89623	offtargets	goodKmers
kmer_160875122.0	CCAATGGCATAAGAACGATAATGAA	1134.63	306244	0.00370499	307379	59	86	9960	0	10105	0.985651	pass	67391	145	67246	Y	5.48767	offtargets	goodKmers
kmer_161018809.0	CCACAAAACCGTCAACTTCAGAGGC	0	46423	0	46423	0	3	1170	0	1173	0.997442	pass	674	3	671	Y	4.66673	offtargets	goodKmers
kmer_161019046.0	CCACAAAACCTTCAACTTCAGAGGC	1906.17	385710	0.00494198	387616	215	234	10611	0	11060	0.959403	pass	730	449	281	Y	5.5884	offtargets	goodKmers
kmer_162433582.0	CCAGAAGCACATTTGAAGACTTTCC	20.7193	43607.9	0.000475127	43628.6	15	8	814	0	837	0.972521	pass	636	23	613	Y	4.63977	offtargets	goodKmers
kmer_163241741.0	CCAGTATGAAACTATTTCATCGCCA	25.6524	25321.1	0.00101308	25346.8	1	0	18	0	19	0.947368	pass	15642	1	15641	Y	4.40392	offtargets	goodKmers
kmer_163241785.0	CCAGTATGAAACTTTTACATCGCCA	321.642	68580.2	0.00469001	68901.8	18	31	1405	0	1454	0.9663	pass	15701	49	15652	Y	4.83823	offtargets	goodKmers
kmer_163241818.0	CCAGTATGAAACTTTTTCATCACCA	332.495	81740.5	0.00406769	82073	6	2	2394	0	2402	0.996669	pass	15700	8	15692	Y	4.9142	offtargets	goodKmers
kmer_163301614.0	CCAGTGACTCTGATCTTTAAACCTA	775.493	227969	0.00340175	228744	36	102	6188	0	6326	0.978185	pass	356	138	218	Y	5.35935	offtargets	goodKmers
kmer_163301635.0	CCAGTGACTCTGATCTTTTAACCTA	23.6792	56197.4	0.000421358	56221.1	7	6	1465	0	1478	0.991204	pass	287	13	274	Y	4.7499	offtargets	goodKmers
kmer_163460611.0	CCATAAAGGTTAAGCTCAGAGCAAA	1625.97	510647	0.00318414	512273	195	171	12058	0	12424	0.970541	pass	600	366	234	Y	5.7095	offtargets	goodKmers
kmer_163602982.0	CCATAGGGACGGATGAGAAAGCTCA	246.658	93414.7	0.00264046	93661.4	23	10	440	0	473	0.930233	pass	93795	33	93762	Y	4.97156	offtargets	goodKmers
kmer_164001878.0	CCATCTACTAGGCTACCAGTGACTC	141.088	182863	0.00077155	183004	10	25	3280	0	3315	0.989442	pass	449	35	414	Y	5.26246	offtargets	goodKmers
kmer_164208870.0	CCATGGCCATGCTTGAATGTTTGAC	959.993	373153	0.00257265	374113	42	87	14247	0	14376	0.991027	pass	464	129	335	Y	5.573	offtargets	goodKmers
kmer_164208998.0	CCATGGCCATGTTTGAATGTTTGAC	426.225	135324	0.00314966	135750	28	38	1907	0	1973	0.966548	pass	445	66	379	Y	5.13274	offtargets	goodKmers
kmer_164222760.0	CCATGGGGACGGATGAGAAAGCTCA	927.434	240658	0.00385374	241585	23	58	5212	0	5293	0.984697	pass	1437	81	1356	Y	5.38307	offtargets	goodKmers
kmer_164222823.0	CCATGGGGACGGGTGAGAAAGCTCA	132.209	107383	0.00123119	107515	17	22	2504	0	2543	0.984664	pass	93839	39	93800	Y	5.03147	offtargets	goodKmers
kmer_164276951.0	CCATGTGTCCTAGCGTGATGATTGA	1786.79	419963	0.00425464	421750	121	139	11447	0	11707	0.977791	pass	206851	260	206591	Y	5.62506	offtargets	goodKmers
kmer_164370286.0	CCATTATCGTTCTTAAGTCATTGGG	37.492	78498.6	0.000477614	78536.1	6	9	2862	0	2877	0.994786	pass	196884	15	196869	Y	4.89507	offtargets	goodKmers
kmer_164371838.0	CCATTATGAAACTTTTACATCGCCA	214.099	225367	0.000950002	225581	17	15	3877	0	3909	0.991814	pass	59483	32	59451	Y	5.3533	offtargets	goodKmers
kmer_164505458.0	CCATTGAGGCTTCATGAATAAGCAA	274.284	196241	0.00139769	196515	18	58	3841	0	3917	0.980597	pass	65376	76	65300	Y	5.2934	offtargets	goodKmers
kmer_164551085.0	CCATTGGGGCTTCATGAATAAGCAA	1016.23	256937	0.00395517	257953	80	94	9289	0	9463	0.981613	pass	210898	174	210724	Y	5.41154	offtargets	goodKmers
kmer_164591710.0	CCATTTACTAGGCTACAAGTGACTC	93.73	102622	0.000913352	102716	0	2	742	0	744	0.997312	pass	600	2	598	Y	5.01164	offtargets	goodKmers
kmer_164591747.0	CCATTTACTAGGCTACCAGTGACTC	1519.41	111047	0.0136826	112566	58	125	5651	0	5834	0.968632	pass	508	183	325	Y	5.05141	offtargets	goodKmers
kmer_1646323.0	AAAAACACCTCTAACTTTAAACGGC	60.1845	102938	0.000584667	102998	1	0	2259	0	2260	0.999558	pass	11121	1	11120	Y	5.01283	offtargets	goodKmers
kmer_164778324.0	CCCAAAACTGTCTCAATCATCACGC	1517.44	421487	0.00360021	423004	39	84	10495	0	10618	0.988416	pass	203544	123	203421	Y	5.62634	offtargets	goodKmers
kmer_165039385.0	CCCAATGGCATAAGAACGATAATGA	1051.75	293607	0.00358217	294659	57	87	9920	0	10064	0.985692	pass	67653	144	67509	Y	5.46932	offtargets	goodKmers
kmer_165343709.0	CCCAGAAGCACATTTGAAGACTTTC	21.7059	43553.1	0.000498378	43574.8	15	8	844	0	867	0.973472	pass	594	23	571	Y	4.63924	offtargets	goodKmers
kmer_165496949.0	CCCAGTATGAAACTTTTACATCGCC	323.615	68687.7	0.0047114	69011.3	18	31	1399	0	1448	0.96616	pass	15091	49	15042	Y	4.83892	offtargets	goodKmers
kmer_165496979.0	CCCAGTATGAAACTTTTTCATCACC	337.428	81535.8	0.0041384	81873.2	5	2	2388	0	2395	0.997077	pass	15101	7	15094	Y	4.91314	offtargets	goodKmers
kmer_165538622.0	CCCATAAAGGTTAAGCTCAGAGCAA	1624	502163	0.00323401	503787	199	176	12055	0	12430	0.969831	pass	593	375	218	Y	5.70225	offtargets	goodKmers
kmer_165697125.0	CCCATGGCCATGCTTGAATGTTTGA	949.14	369784	0.00256674	370733	42	86	14207	0	14335	0.991071	pass	466	128	338	Y	5.56906	offtargets	goodKmers
kmer_165697181.0	CCCATGGCCATGTTTGAATGTTTGA	400.573	134879	0.00296987	135280	27	38	1902	0	1967	0.966955	pass	440	65	375	Y	5.13123	offtargets	goodKmers
kmer_165729295.0	CCCATTATGAAACTTTTACATCGCC	214.099	225992	0.000947374	226206	16	15	3863	0	3894	0.992039	pass	58458	31	58427	Y	5.3545	offtargets	goodKmers
kmer_166461869.0	CCCCGAAGCACATTTGAAGACTTTC	1825.27	511396	0.00356919	513221	194	197	10205	0	10596	0.963099	pass	712	391	321	Y	5.7103	offtargets	goodKmers
kmer_166951298.0	CCCGAAGCACATTTGAAGACTTTCC	1818.36	510437	0.00356236	512255	195	210	10455	0	10860	0.962707	pass	750	405	345	Y	5.70949	offtargets	goodKmers
kmer_168667784.0	CCCTTTGAAAACATGCTCAAATTGA	0	52595.6	0	52595.6	2	2	2192	0	2196	0.998179	pass	171988	4	171984	Y	4.72095	offtargets	goodKmers
kmer_168667798.0	CCCTTTGAAAACATGCTCGAATTGA	0	25192.3	0	25192.3	0	2	154	0	156	0.987179	pass	59	2	57	Y	4.40127	offtargets	goodKmers
kmer_168977271.0	CCGAAGCACATTTGAAGACTTTCCA	1793.7	509005	0.00352393	510799	191	211	10460	0	10862	0.96299	pass	773	402	371	Y	5.70825	offtargets	goodKmers
kmer_173557721.0	CCTATGCGCAGATATTGTAGACCAC	0	36461	0	36461	1	0	332	0	333	0.996997	pass	262	1	261	Y	4.56183	offtargets	goodKmers
kmer_173557757.0	CCTATGCGCAGATCTTGTAGACCAC	2057.13	270865	0.00759467	272922	56	107	8430	0	8593	0.981031	pass	7151	163	6988	Y	5.43604	offtargets	goodKmers
kmer_174426927.0	CCTCTGAAGTTGAAGGTTTTGTGGA	1930.84	501284	0.00385179	503215	221	233	11097	0	11551	0.960696	pass	739	454	285	Y	5.70175	offtargets	goodKmers
kmer_174426960.0	CCTCTGAAGTTGACGGTTTTGTGGA	0	46384.5	0	46384.5	0	3	1171	0	1174	0.997445	pass	684	3	681	Y	4.66637	offtargets	goodKmers
kmer_175200766.0	CCTGTCAATTCGAGCATGTTTTCAA	0	25028.1	0	25028.1	0	2	203	0	205	0.990244	pass	534	2	532	Y	4.39843	offtargets	goodKmers
kmer_175201021.0	CCTGTCAATTTGAGCATGTTTTCAA	0	52187.1	0	52187.1	4	5	2579	0	2588	0.996522	pass	189755	9	189746	Y	4.71756	offtargets	goodKmers
kmer_175677581.0	CCTTCCCAAAACTGTCTCAATCATC	1490.8	427913	0.00348389	429404	34	81	10509	0	10624	0.989175	pass	207460	115	207345	Y	5.63287	offtargets	goodKmers
kmer_175946029.0	CCTTGAATTTTCGTCAAACATTCAA	81.8904	30146.5	0.00271641	30228.4	1	0	10	0	11	0.909091	pass	498	1	497	Y	4.48042	offtargets	goodKmers
kmer_175995310.0	CCTTGCATTTTCGTCAAACATTCAA	2182.43	579707	0.00376471	581889	214	194	17398	0	17806	0.977086	pass	218566	408	218158	Y	5.76484	offtargets	goodKmers
kmer_176213370.0	CCTTTATGGGAAAACTTGCTTCGCA	0	36488.4	0	36488.4	0	1	118	0	119	0.991597	pass	63	1	62	Y	4.56215	offtargets	goodKmers
kmer_176213533.0	CCTTTATGGGTAAACTTGCTTCGCA	196.34	107940	0.00181897	108136	6	14	3254	0	3274	0.993891	pass	69	20	49	Y	5.03397	offtargets	goodKmers
kmer_176213628.0	CCTTTATGGGTCATATTACCCTTTA	1523.36	339456	0.00448765	340979	182	191	6538	0	6911	0.946028	pass	1952	373	1579	Y	5.53273	offtargets	goodKmers
kmer_176346001.0	CCTTTGAAAACATGCTCAAATTGAC	0	52708.2	0	52708.2	3	4	2369	0	2376	0.997054	pass	182111	7	182104	Y	4.72188	offtargets	goodKmers
kmer_176346018.0	CCTTTGAAAACATGCTCGAATTGAC	0	25254.2	0	25254.2	0	2	175	0	177	0.988701	pass	78	2	76	Y	4.40233	offtargets	goodKmers
kmer_176772554.0	CGAAAATGCAAGGTCATTCATTATC	2095.61	473327	0.0044274	475423	157	153	14120	0	14430	0.978517	pass	223078	310	222768	Y	5.67708	offtargets	goodKmers
kmer_176782973.0	CGAAAATTCAAGGTCATTCATTATC	81.8904	29657.8	0.00276118	29739.7	1	0	10	0	11	0.909091	pass	221136	1	221135	Y	4.47334	offtargets	goodKmers
kmer_17712884.0	AAATGCAAGGTCATTCATTATCGTT	2024.57	471535	0.00429357	473560	169	151	14270	0	14590	0.978067	pass	226187	320	225867	Y	5.67538	offtargets	goodKmers
kmer_177604104.0	CGAAGCACATTTGAAGACTTTCCAC	1938.73	511205	0.00379247	513144	203	247	10477	0	10927	0.958818	pass	745	450	295	Y	5.71024	offtargets	goodKmers
kmer_178062549.0	CGAATTGACAGGTTTTCCCGAGTAC	32.5589	25878.6	0.00125814	25911.2	0	2	31	0	33	0.939394	pass	145171	2	145169	Y	4.41349	offtargets	goodKmers
kmer_17969166.0	AAATGGAGAAACAGGGCAACAACAA	186.473	16188.3	0.011519	16374.8	0	25	720	0	745	0.966443	pass	51	25	26	Y	4.21418	offtargets	goodKmers
kmer_180093134.0	CGATAATGAATGACCTTGAATTTTC	80.9038	29590.9	0.00273408	29671.8	1	0	12	0	13	0.923077	pass	221151	1	221150	Y	4.47234	offtargets	goodKmers
kmer_180093153.0	CGATAATGAATGACCTTGCATTTTC	2047.26	473732	0.00432156	475779	156	151	14128	0	14435	0.978732	pass	223863	307	223556	Y	5.67741	offtargets	goodKmers
kmer_180916098.0	CGATGTAAAAGTTTCATAATGGGTC	212.126	225422	0.000941017	225634	16	15	3859	0	3890	0.992031	pass	57974	31	57943	Y	5.3534	offtargets	goodKmers
kmer_180916117.0	CGATGTAAAAGTTTCATACTGGGTC	318.682	68474.8	0.004654	68793.5	17	31	1400	0	1448	0.966851	pass	14945	48	14897	Y	4.83755	offtargets	goodKmers
kmer_181711272.0	CGCAATTTTTAATTTCCTTTCCAAC	170.687	154712	0.00110326	154883	5	18	1576	0	1599	0.985616	pass	168	23	145	Y	5.19	offtargets	goodKmers
kmer_182326212.0	CGCATAGGTTAAAAGATCAGAGTCA	0	55316.5	0	55316.5	2	1	1421	0	1424	0.997893	pass	202	3	199	Y	4.74285	offtargets	goodKmers
kmer_182326334.0	CGCATAGGTTTAAAGATCAGAGTCA	706.428	228233	0.00309521	228939	20	78	5816	0	5914	0.983429	pass	294	98	196	Y	5.35972	offtargets	goodKmers
kmer_18355391.0	AAATGTGCTTCGGGGGACTATGACC	1771.99	513032	0.00345396	514804	27	19	523	0	569	0.919156	pass	179	46	133	Y	5.71164	offtargets	goodKmers
kmer_18355519.0	AAATGTGCTTCTGGGGACTATGACC	23.6792	42931.7	0.000551555	42955.4	8	8	766	0	782	0.97954	pass	148	16	132	Y	4.63302	offtargets	goodKmers
kmer_186292342.0	CGGATGAGAAAGCTCAAGTGATGTA	1144.49	343453	0.0033323	344597	38	75	5486	0	5599	0.979818	pass	92323	113	92210	Y	5.53731	offtargets	goodKmers
kmer_186773386.0	CGGCCATAACTTTTGAACTAGAAGA	941.247	119267	0.00789193	120208	47	34	3053	2	3136	0.973533	pass	193701	83	193618	Y	5.07993	offtargets	goodKmers
kmer_187955865.0	CGGGGGACTATGACCCAGTATGAAA	1568.74	364359	0.00430548	365928	21	18	425	0	464	0.915948	pass	613	39	574	Y	5.5634	offtargets	goodKmers
kmer_187955887.0	CGGGGGACTATGACCCATTATGAAA	202.26	129041	0.00156741	129243	4	2	118	0	124	0.951613	pass	200	6	194	Y	5.11141	offtargets	goodKmers
kmer_188121616.0	CGGGTGAGAAAGCTCAAGTGTTGTA	7.89305	77284.1	0.00010213	77292	1	4	2102	0	2107	0.997627	pass	92217	5	92212	Y	4.88813	offtargets	goodKmers
kmer_188121662.0	CGGGTGAGAAAGCTGTTTTCAAGAA	64.1311	159282	0.000402626	159346	9	7	2300	0	2316	0.993092	pass	144	16	128	Y	5.20234	offtargets	goodKmers
kmer_190168564.0	CGTCAACTTCAGAGGCAATTTACTA	0	47137.7	0	47137.7	0	2	1271	0	1273	0.998429	pass	613	2	611	Y	4.67337	offtargets	goodKmers
kmer_191146890.0	CGTGATGATTGAGACAGTTTTGGGA	1481.92	422233	0.00350972	423715	37	83	10479	0	10599	0.988678	pass	204176	120	204056	Y	5.62707	offtargets	goodKmers
kmer_19250287.0	AAATTGCGAAGCAAGTTTACCCATA	138.128	108187	0.00127675	108325	7	17	3491	0	3515	0.993172	pass	94	24	70	Y	5.03473	offtargets	goodKmers
kmer_19250320.0	AAATTGCGAAGCAAGTTTTCCCATA	0	36674.9	0	36674.9	0	1	132	0	133	0.992481	pass	86	1	85	Y	4.56437	offtargets	goodKmers
kmer_192647363.0	CGTTGGAAAGGAAATTAAAAATTGC	173.647	154228	0.00112591	154402	6	19	1681	0	1706	0.985346	pass	147	25	122	Y	5.18865	offtargets	goodKmers
kmer_192798684.0	CGTTTAAAGTTAGAGGTGTTTTTTC	5.91979	102093	5.79843e-05	102099	1	0	800	0	801	0.998752	pass	624	1	623	Y	5.00902	offtargets	goodKmers
kmer_194184197.0	CTACAACACTTGAGCTTTCTCACCC	7.89305	83392.9	9.46489e-05	83400.8	1	4	2116	0	2121	0.997643	pass	92496	5	92491	Y	4.92117	offtargets	goodKmers
kmer_194201893.0	CTACAAGATCTGCGCATAGGTTAAA	18.746	55066.1	0.000340427	55084.8	8	7	2312	0	2327	0.993554	pass	4836	15	4821	Y	4.74103	offtargets	goodKmers
kmer_194201901.0	CTACAAGATCTGCGCATAGGTTTAA	2111.39	217885	0.00969039	219996	47	100	6147	0	6294	0.976644	pass	5095	147	4948	Y	5.34241	offtargets	goodKmers
kmer_194209701.0	CTACAAGTGACTCTGATCTTTAAAC	90.7701	104402	0.000869429	104493	0	2	776	0	778	0.997429	pass	2939	2	2937	Y	5.01909	offtargets	goodKmers
kmer_194215204.0	CTACAATATCTGCGCATAGGTTTAA	0	37089.5	0	37089.5	1	0	329	0	330	0.99697	pass	247	1	246	Y	4.56925	offtargets	goodKmers
kmer_194358007.0	CTACATCACTTGAGCTTTCTCATCC	1157.32	344572	0.00335872	345729	41	77	5559	0	5677	0.979214	pass	92786	118	92668	Y	5.53874	offtargets	goodKmers
kmer_194448668.0	CTACCAGTGACTCTGATCTTTAAAC	902.768	236560	0.00381623	237463	46	132	6649	0	6827	0.973927	pass	391	178	213	Y	5.3756	offtargets	goodKmers
kmer_194448679.0	CTACCAGTGACTCTGATCTTTTAAC	78.9305	56693.2	0.00139224	56772.1	11	6	1474	0	1491	0.988598	pass	304	17	287	Y	4.75413	offtargets	goodKmers
kmer_194982587.0	CTAGAAGAGCTAGAGACATAATCTC	288.096	150483	0.00191448	150771	16	46	4373	0	4435	0.98602	pass	111	62	49	Y	5.17832	offtargets	goodKmers
kmer_195434829.0	CTAGTTCAAAAGTTATGGCCGTTTA	953.086	106474	0.00895135	107427	53	35	3014	1	3103	0.971318	pass	193924	89	193835	Y	5.03111	offtargets	goodKmers
kmer_195846189.0	CTATGACCCAGTATGAAACTTTTAC	286.123	68699.8	0.00416483	68985.9	12	30	1419	0	1461	0.971253	pass	1860	42	1818	Y	4.83876	offtargets	goodKmers
kmer_195846194.0	CTATGACCCAGTATGAAACTTTTTC	1423.71	262107	0.00543179	263531	199	184	5600	0	5983	0.935985	pass	2618	383	2235	Y	5.42083	offtargets	goodKmers
kmer_195846296.0	CTATGACCCATTATGAAACTTTTAC	92.7434	150099	0.000617882	150192	4	1	1427	0	1432	0.996508	pass	1058	5	1053	Y	5.17665	offtargets	goodKmers
kmer_196452441.0	CTCAAGTGTTGTAGTTGGATGTTCC	221.006	84439.1	0.00261734	84660.1	1	3	2830	0	2834	0.998589	pass	210489	4	210485	Y	4.92768	offtargets	goodKmers
kmer_196494330.0	CTCAATGGCATAAGAACGATAATGA	179.567	177304	0.00101276	177484	17	32	3937	0	3986	0.987707	pass	1007	49	958	Y	5.24916	offtargets	goodKmers
kmer_196772696.0	CTCAGAGCAAAGGAACATATAGTAA	1550	523467	0.00296103	525017	226	176	13209	0	13611	0.970465	pass	600	402	198	Y	5.72017	offtargets	goodKmers
kmer_198592196.0	CTCGGGAAAACCTGTCAATTCGAGC	41.4385	25874.6	0.00160151	25916	0	2	33	0	35	0.942857	pass	135433	2	135431	Y	4.41357	offtargets	goodKmers
kmer_199439995.0	CTCTGAAGTTGAAGGTTTTGTGGAA	1922.95	503297	0.00382071	505220	228	233	11197	0	11658	0.960456	pass	731	461	270	Y	5.70348	offtargets	goodKmers
kmer_199440032.0	CTCTGAAGTTGACGGTTTTGTGGAA	0	46376.4	0	46376.4	0	3	1173	0	1176	0.997449	pass	688	3	685	Y	4.6663	offtargets	goodKmers
kmer_199452816.0	CTCTGAGCTTAACCTTTATGGGAAA	0	36737.8	0	36737.8	1	2	208	0	211	0.985782	pass	501	3	498	Y	4.56511	offtargets	goodKmers
kmer_199452828.0	CTCTGAGCTTAACCTTTATGGGTAA	221.992	130522	0.0017008	130744	14	16	4293	0	4323	0.99306	pass	556	30	526	Y	5.11642	offtargets	goodKmers
kmer_199452830.0	CTCTGAGCTTAACCTTTATGGGTCA	1602.29	357416	0.00448298	359018	201	214	7484	0	7899	0.947462	pass	571	415	156	Y	5.55512	offtargets	goodKmers
kmer_199459616.0	CTCTGATCTTTAAACCTATGCGCAG	719.255	227688	0.00315895	228407	22	76	5691	0	5789	0.983071	pass	269	98	171	Y	5.35871	offtargets	goodKmers
kmer_199459696.0	CTCTGATCTTTTAACCTATGCGCAG	0	55982.5	0	55982.5	2	1	1412	0	1415	0.99788	pass	172	3	169	Y	4.74805	offtargets	goodKmers
kmer_199673417.0	CTCTTCACCGTTGGAAAGGAAATTA	170.687	152070	0.00112242	152241	9	25	2867	0	2901	0.98828	pass	89	34	55	Y	5.18253	offtargets	goodKmers
kmer_199727891.0	CTCTTCTAGTTCAAAAGTTATGGCC	948.153	120962	0.00783844	121910	55	39	3379	2	3475	0.972374	pass	195553	96	195457	Y	5.08604	offtargets	goodKmers
kmer_200142033.0	CTGAAGTTGAAGGTTTTGTGGAAAG	1938.73	508903	0.00380963	510842	227	238	11241	0	11706	0.960277	pass	695	465	230	Y	5.70829	offtargets	goodKmers
kmer_200142149.0	CTGAAGTTGACGGTTTTGTGGAAAG	0	46358.1	0	46358.1	0	3	1175	0	1178	0.997453	pass	658	3	655	Y	4.66613	offtargets	goodKmers
kmer_200432687.0	CTGAGCTTAACCTTTATGGGAAAAC	0	36920.2	0	36920.2	1	2	173	0	176	0.982955	pass	76	3	73	Y	4.56726	offtargets	goodKmers
kmer_200432708.0	CTGAGCTTAACCTTTATGGGTAAAC	197.326	106925	0.00184546	107122	14	16	3854	0	3884	0.992276	pass	82	30	52	Y	5.02988	offtargets	goodKmers
kmer_200432721.0	CTGAGCTTAACCTTTATGGGTCATA	1622.02	355046	0.00456848	356668	207	216	7427	0	7850	0.946115	pass	500	423	77	Y	5.55226	offtargets	goodKmers
kmer_202468036.0	CTGGGGACTATGACCCATTATGAAA	20.7193	40686.3	0.000509245	40707	4	2	468	0	474	0.987342	pass	214	6	208	Y	4.60967	offtargets	goodKmers
kmer_202507186.0	CTGGGTCATAGTCCCCCGAAGCACA	1556.91	374849	0.00415343	376406	22	17	407	0	446	0.912556	pass	165	39	126	Y	5.57566	offtargets	goodKmers
kmer_203024797.0	CTGTCAATTCGAGCATGTTTTCAAA	0	25337.3	0	25337.3	0	2	175	0	177	0.988701	pass	101	2	99	Y	4.40376	offtargets	goodKmers
kmer_203025679.0	CTGTCAATTTGAGCATGTTTTCAAA	0	52743.6	0	52743.6	3	5	2382	0	2390	0.996653	pass	186573	8	186565	Y	4.72217	offtargets	goodKmers
kmer_203181198.0	CTGTCTCAATCATCACGCTAGGACA	1801.59	420429	0.00428512	422231	82	136	11603	0	11821	0.981558	pass	209449	218	209231	Y	5.62555	offtargets	goodKmers
kmer_203824556.0	CTGTTTTCAAGAAAAAACACCTCTA	115.436	174762	0.000660533	174877	4	1	744	0	749	0.993324	pass	17	5	12	Y	5.24273	offtargets	goodKmers
kmer_203985257.0	CTTAACCTTTATGGGTCATATTACC	1603.28	348296	0.00460321	349899	203	210	7270	0	7683	0.946245	pass	526	413	113	Y	5.54394	offtargets	goodKmers
kmer_204703355.0	CTTCAACTTCAGAGGCAATTTACTA	1674.31	374791	0.00446732	376465	244	204	11483	0	11931	0.962451	pass	701	448	253	Y	5.57572	offtargets	goodKmers
kmer_204703389.0	CTTCAACTTCAGAGGTAATTTACTA	30.5856	117507	0.000260287	117538	2	0	468	0	470	0.995745	pass	592	2	590	Y	5.07018	offtargets	goodKmers
kmer_204790732.0	CTTCACCGTTGGAAAGGAAATTAAA	168.714	150800	0.00111879	150969	11	27	2951	0	2989	0.987287	pass	121	38	83	Y	5.17889	offtargets	goodKmers
kmer_205082442.0	CTTCCCAAAACTGTCTCAATCATCA	1493.76	433091	0.00344907	434585	32	82	10498	0	10612	0.989257	pass	207431	114	207317	Y	5.63807	offtargets	goodKmers
kmer_205402109.0	CTTCGCAATTTTTAATTTCCTTTCC	172.661	158782	0.00108741	158955	5	17	1478	0	1500	0.985333	pass	149	22	127	Y	5.20127	offtargets	goodKmers
kmer_205930055.0	CTTGAAAACAGCTTTCTCACCCGTC	111.489	156201	0.000713753	156312	9	9	2314	0	2332	0.992281	pass	139	18	121	Y	5.19399	offtargets	goodKmers
kmer_205998842.0	CTTGAATGTTTGACGAAAATGCAAG	1518.43	446083	0.00340392	447601	100	116	14924	0	15140	0.985733	pass	564	216	348	Y	5.65089	offtargets	goodKmers
kmer_206215059.0	CTTGCATTTTCGTCAAACATTCAAA	529.821	137589	0.00385075	138119	39	45	2072	0	2156	0.961039	pass	850	84	766	Y	5.14025	offtargets	goodKmers
kmer_207118845.0	CTTTATGGGAAAACTTGCTTCGCAA	0	36950.7	0	36950.7	0	1	128	0	129	0.992248	pass	86	1	85	Y	4.56762	offtargets	goodKmers
kmer_207119385.0	CTTTATGGGTAAACTTGCTTCGCAA	138.128	109248	0.00126435	109386	6	16	3410	0	3432	0.99359	pass	70	22	48	Y	5.03896	offtargets	goodKmers
kmer_207119514.0	CTTTATGGGTCATATTACCCTTTAA	1520.4	341306	0.00445465	342826	192	198	6671	0	7061	0.944767	pass	35057	390	34667	Y	5.53507	offtargets	goodKmers
kmer_207593189.0	CTTTGAAAACATGCTCAAATTGACA	0	52773	0	52773	3	5	2383	0	2391	0.996654	pass	184440	8	184432	Y	4.72241	offtargets	goodKmers
kmer_207593207.0	CTTTGAAAACATGCTCGAATTGACA	0	25312	0	25312	0	2	175	0	177	0.988701	pass	94	2	92	Y	4.40333	offtargets	goodKmers
kmer_207665182.0	CTTTGATTTGCTTATTCATGAAGCC	6743.63	490028	0.0137617	496772	475	247	14122	0	14844	0.951361	pass	221117	722	220395	Y	5.69616	offtargets	goodKmers
kmer_208196822.0	CTTTTGAACTAGAAGAGCTAGAGAC	938.287	187221	0.00501165	188159	64	38	4214	4	4320	0.975463	pass	199246	106	199140	Y	5.27452	offtargets	goodKmers
kmer_20838309.0	AACAAGGATCTTGGCGATGTAAAAG	730.108	301975	0.00241778	302705	51	47	5443	0	5541	0.982314	pass	185615	98	185517	Y	5.48102	offtargets	goodKmers
kmer_20838360.0	AACAAGGATCTTGGTGATGAAAAAG	733.067	82124.7	0.00892627	82857.8	51	3	2422	0	2476	0.978191	pass	185662	54	185608	Y	4.91833	offtargets	goodKmers
kmer_208914834.0	GAAAACAGCTTTCTCACCCGTCCCC	113.463	154232	0.000735664	154345	6	3	2618	0	2627	0.996574	pass	66	9	57	Y	5.18849	offtargets	goodKmers
kmer_209071911.0	GAAAAGATTATGTCTCTAGCTCTTC	53.2781	31891.1	0.00167063	31944.4	2	0	219	0	221	0.99095	pass	105	2	103	Y	4.50439	offtargets	goodKmers
kmer_210017270.0	GAAAGCTGTTTTCAAGAAAAAACAC	120.369	179810	0.000669423	179930	3	1	945	0	949	0.995785	pass	41	4	37	Y	5.2551	offtargets	goodKmers
kmer_210033553.0	GAAAGGAAATTAAAAATTGCGAAGC	216.072	158113	0.00136657	158329	18	27	1738	0	1783	0.974762	pass	149	45	104	Y	5.19956	offtargets	goodKmers
kmer_210981050.0	GAACATATAGTAAATTACCTCTGAA	29.599	115361	0.000256577	115391	1	0	469	0	470	0.997872	pass	693	1	692	Y	5.06217	offtargets	goodKmers
kmer_210981081.0	GAACATATAGTAAATTGCCTCTGAA	1577.62	416518	0.00378764	418096	264	197	13044	0	13505	0.965864	pass	750	461	289	Y	5.62128	offtargets	goodKmers
kmer_210990484.0	GAACATCCAACTACAACACTTGAGC	221.992	84069.1	0.00264059	84291.1	1	3	2828	0	2832	0.998588	pass	210172	4	210168	Y	4.92578	offtargets	goodKmers
kmer_211979828.0	GAAGACTTTCCACAAAACCGTCAAC	0	46614.6	0	46614.6	0	3	1182	0	1185	0.997468	pass	658	3	655	Y	4.66852	offtargets	goodKmers
kmer_211979845.0	GAAGACTTTCCACAAAACCTTCAAC	2000.89	526173	0.00380272	528174	264	256	11350	0	11870	0.956192	pass	696	520	176	Y	5.72278	offtargets	goodKmers
kmer_212006688.0	GAAGAGATTATGTCTCTAGCTCTTC	290.07	150923	0.00192197	151213	15	50	4330	0	4395	0.98521	pass	109	65	44	Y	5.17959	offtargets	goodKmers
kmer_212178309.0	GAAGCAAGTTTACCCATAAAGGTTA	202.26	107410	0.00188306	107612	8	14	3397	0	3419	0.993565	pass	70	22	48	Y	5.03186	offtargets	goodKmers
kmer_212178438.0	GAAGCAAGTTTTCCCATAAAGGTTA	0	37105.8	0	37105.8	0	2	129	0	131	0.984733	pass	64	2	62	Y	4.56944	offtargets	goodKmers
kmer_212194478.0	GAAGCACATTTGAAGACTTTCCACA	1978.2	559154	0.00353784	561132	260	266	11671	0	12197	0.956875	pass	759	526	233	Y	5.74907	offtargets	goodKmers
kmer_212701958.0	GAAGGTATTGAAGTGGTCTACAATA	30.5856	130418	0.00023452	130449	1	0	1020	0	1021	0.999021	pass	98084	1	98083	Y	5.11544	offtargets	goodKmers
kmer_212753956.0	GAAGGTTTTGTGGAAAGTCTTCAAA	2014.7	524654	0.00384005	526669	267	264	11318	0	11849	0.955186	pass	705	531	174	Y	5.72154	offtargets	goodKmers
kmer_212953503.0	GAAGTTGAAGGTTTTGTGGAAAGTC	1910.12	512247	0.0037289	514157	209	228	11212	0	11649	0.962486	pass	701	437	264	Y	5.7111	offtargets	goodKmers
kmer_212954679.0	GAAGTTGACGGTTTTGTGGAAAGTC	0	46507.1	0	46507.1	0	3	1169	0	1172	0.99744	pass	663	3	660	Y	4.66752	offtargets	goodKmers
kmer_213536509.0	GAATGACCTTGAATTTTCGTCAAAC	80.9038	30532.7	0.00264974	30613.6	1	0	11	0	12	0.916667	pass	647	1	646	Y	4.48591	offtargets	goodKmers
kmer_213536566.0	GAATGACCTTGCATTTTCGTCAAAC	1086.28	476509	0.00227966	477595	73	115	14070	0	14258	0.986814	pass	221002	188	220814	Y	5.67906	offtargets	goodKmers
kmer_213817755.0	GAATGTTTGACGAAAATGCAAGGTC	2174.54	576059	0.00377486	578234	217	196	17492	0	17905	0.976934	pass	219807	413	219394	Y	5.7621	offtargets	goodKmers
kmer_213817779.0	GAATGTTTGACGAAAATTCAAGGTC	80.9038	30085.6	0.00268912	30166.5	1	0	12	0	13	0.923077	pass	547	1	546	Y	4.47952	offtargets	goodKmers
kmer_213966770.0	GAATTGACAGGTTTTCCCGAGTACA	34.5321	26003.3	0.00132799	26037.8	1	2	34	0	37	0.918919	pass	145661	3	145658	Y	4.4156	offtargets	goodKmers
kmer_214424736.0	GACACAATAACAAGGATCTTGGTGA	1024.12	80989.3	0.0126451	82013.4	144	10	3095	0	3249	0.952601	pass	220491	154	220337	Y	4.91388	offtargets	goodKmers
kmer_214849503.0	GACATAATCTCTTCACCGTTGGAAA	262.444	147928	0.00177413	148190	18	42	3425	0	3485	0.982783	pass	111	60	51	Y	5.17082	offtargets	goodKmers
kmer_215116675.0	GACCACTTCAATACCTTCCCAAAAC	3033.89	424743	0.00714288	427777	139	129	10339	0	10607	0.974734	pass	201513	268	201245	Y	5.63122	offtargets	goodKmers
kmer_215216771.0	GACCCAGTATGAAACTTTTTCATCA	330.522	81956.5	0.0040329	82287	31	5	2420	0	2456	0.985342	pass	15292	36	15256	Y	4.91533	offtargets	goodKmers
kmer_215218094.0	GACCCATAAAGGTTAAGCTCAGAGC	1601.3	357823	0.00447512	359424	200	214	7494	0	7908	0.947648	pass	566	414	152	Y	5.55561	offtargets	goodKmers
kmer_215570077.0	GACGAAAATGCAAGGTCATTCATTA	2043.31	469132	0.00435551	471175	153	146	14124	0	14423	0.979269	pass	222934	299	222635	Y	5.67318	offtargets	goodKmers
kmer_215570579.0	GACGAAAATTCAAGGTCATTCATTA	78.9305	29909.2	0.002639	29988.1	1	0	10	0	11	0.909091	pass	221173	1	221172	Y	4.47695	offtargets	goodKmers
kmer_216127227.0	GACGGTTTTGTGGAAAGTCTTCAAA	0	46842.7	0	46842.7	0	3	1177	0	1180	0.997458	pass	676	3	673	Y	4.67064	offtargets	goodKmers
kmer_216464663.0	GACTCTGATCTTTAAACCTATGCGC	703.469	227955	0.003086	228658	20	77	5776	0	5873	0.983484	pass	261	97	164	Y	5.35919	offtargets	goodKmers
kmer_216464737.0	GACTCTGATCTTTTAACCTATGCGC	0	55323.6	0	55323.6	2	1	1412	0	1415	0.99788	pass	170	3	167	Y	4.74291	offtargets	goodKmers
kmer_216629764.0	GACTTAAGAACGATAATGGATGACC	37.492	78069.8	0.000480237	78107.3	6	12	2903	0	2921	0.993838	pass	204284	18	204266	Y	4.89269	offtargets	goodKmers
kmer_21680370.0	AACACCTCTAACTTTAAACGGCCAT	62.1578	103706	0.000599366	103768	2	0	2863	0	2865	0.999302	pass	93548	2	93546	Y	5.01606	offtargets	goodKmers
kmer_216865302.0	GAGAAAGCTGTTTTCAAGAAAAAAC	117.409	179583	0.000653787	179700	3	4	816	0	823	0.991495	pass	105	7	98	Y	5.25455	offtargets	goodKmers
kmer_217124206.0	GAGACAGTTTTGGGAAGGTATTGAA	1475.01	429682	0.00343279	431157	34	84	10394	0	10512	0.988775	pass	206852	118	206734	Y	5.63464	offtargets	goodKmers
kmer_217124986.0	GAGACATAATCTCTTCACCGTTGGA	267.377	149749	0.0017855	150016	18	43	3569	0	3630	0.983196	pass	114	61	53	Y	5.17614	offtargets	goodKmers
kmer_217125026.0	GAGACATAATCTTTTCACCGTTGGA	52.2915	31542.4	0.00165782	31594.7	1	0	194	0	195	0.994872	pass	80	1	79	Y	4.49961	offtargets	goodKmers
kmer_217760722.0	GAGCAAAGGAACATATAGTAAATTA	30.5856	114776	0.000266481	114807	1	0	527	0	528	0.998106	pass	577	1	576	Y	5.05997	offtargets	goodKmers
kmer_218403814.0	GAGCTAGAGACATAATCTCTTCACC	275.27	150201	0.00183268	150476	16	49	4175	0	4240	0.98467	pass	103	65	38	Y	5.17747	offtargets	goodKmers
kmer_218403831.0	GAGCTAGAGACATAATCTTTTCACC	52.2915	31798.9	0.00164444	31851.2	2	0	202	0	204	0.990196	pass	102	2	100	Y	4.50313	offtargets	goodKmers
kmer_218572382.0	GAGCTTTCTCACCCGTCCCCATGGC	130.235	107181	0.00121509	107311	15	24	2519	0	2558	0.984754	pass	94057	39	94018	Y	5.03064	offtargets	goodKmers
kmer_218572462.0	GAGCTTTCTCATCCGTCCCCATGGC	906.715	239247	0.00378987	240154	23	58	5250	0	5331	0.984806	pass	1464	81	1383	Y	5.38049	offtargets	goodKmers
kmer_218572476.0	GAGCTTTCTCATCCGTCCCTATGGC	226.925	93288	0.00243252	93514.9	23	10	446	0	479	0.931106	pass	93991	33	93958	Y	4.97088	offtargets	goodKmers
kmer_218930633.0	GAGGCTTCATGAATAAGCAAATCAA	272.31	201433	0.00135186	201705	31	69	3873	0	3973	0.97483	pass	71176	100	71076	Y	5.30472	offtargets	goodKmers
kmer_219314119.0	GAGTACAATGCATTCAGAGGCCATC	295.99	178289	0.00166017	178585	46	31	3005	0	3082	0.975016	pass	208621	77	208544	Y	5.25184	offtargets	goodKmers
kmer_21998418.0	AACACTTGAGCTTTCTCACCCGTCC	7.89305	78374.9	0.000100709	78382.8	1	5	2110	0	2116	0.997164	pass	93735	6	93729	Y	4.89422	offtargets	goodKmers
kmer_220874036.0	GATCAGAGTCACTGGTAGCCTAGTA	1618.08	291299	0.0055547	292917	63	149	9042	0	9254	0.977091	pass	507	212	295	Y	5.46674	offtargets	goodKmers
kmer_220874070.0	GATCAGAGTCACTTGTAGCCTAGTA	87.8102	104090	0.000843599	104178	0	2	784	0	786	0.997455	pass	565	2	563	Y	5.01778	offtargets	goodKmers
kmer_221448481.0	GATCTGCGCATAGGTTAAAAGATCA	17.7594	56459	0.000314554	56476.8	7	4	1487	0	1498	0.992657	pass	3564	11	3553	Y	4.75187	offtargets	goodKmers
kmer_221448506.0	GATCTGCGCATAGGTTTAAAGATCA	928.421	224439	0.00413663	225367	44	101	6016	0	6161	0.976465	pass	4850	145	4705	Y	5.35289	offtargets	goodKmers
kmer_221649701.0	GATGACCTTGCATTTTCGTCAAACA	1113.91	108154	0.0102993	109268	189	94	3553	0	3836	0.926225	pass	221926	283	221643	Y	5.03849	offtargets	goodKmers
kmer_222339526.0	GATGTAAAAGTTTCATAATGGGTCA	211.139	226663	0.000931511	226874	15	15	3878	0	3908	0.992323	pass	58133	30	58103	Y	5.35578	offtargets	goodKmers
kmer_222339547.0	GATGTAAAAGTTTCATACTGGGTCA	322.629	69045.5	0.0046727	69368.1	17	31	1417	0	1465	0.967235	pass	14420	48	14372	Y	4.84116	offtargets	goodKmers
kmer_223462192.0	GATTTGCTTATTCATGAAGCCCCAA	6043.12	277800	0.0217535	283843	314	164	9500	0	9978	0.952095	pass	209197	478	208719	Y	5.45308	offtargets	goodKmers
kmer_223462201.0	GATTTGCTTATTCATGAAGCCTCAA	241.725	199104	0.00121406	199346	31	68	3838	0	3937	0.974854	pass	70637	99	70538	Y	5.29961	offtargets	goodKmers
kmer_224032785.0	GCAAAGGAACATATAGTAAATTGCC	1558.88	412845	0.00377594	414404	230	182	12656	0	13068	0.968473	pass	617	412	205	Y	5.61742	offtargets	goodKmers
kmer_22413614.0	AACAGCTTTCTCACCCGTCCCCATG	117.409	154677	0.000759059	154794	9	2	2701	0	2712	0.995944	pass	128	11	117	Y	5.18975	offtargets	goodKmers
kmer_224658380.0	GCAAGGTCATTCATTATCGTTCTTA	1550	452122	0.00342828	453672	120	143	14066	0	14329	0.981646	pass	201736	263	201473	Y	5.65674	offtargets	goodKmers
kmer_224709413.0	GCAAGTTTACCCATAAAGGTTAAGC	198.313	107535	0.00184417	107733	10	16	3627	0	3653	0.992883	pass	80	26	54	Y	5.03235	offtargets	goodKmers
kmer_224712399.0	GCAAGTTTTCCCATAAAGGTTAAGC	0	36878.7	0	36878.7	0	2	148	0	150	0.986667	pass	75	2	73	Y	4.56678	offtargets	goodKmers
kmer_225355021.0	GCACATTTGAAGACTTTCCACAAAA	2031.47	571761	0.00355301	573792	243	278	12724	0	13245	0.960664	pass	790	521	269	Y	5.75875	offtargets	goodKmers
kmer_226181781.0	GCAGATATTGTAGACCACTTCAATA	0	37810.3	0	37810.3	1	0	707	0	708	0.998588	pass	93387	1	93386	Y	4.57761	offtargets	goodKmers
kmer_226192741.0	GCAGATCTTGTAGACCACTTCAATA	2628.39	275536	0.00953919	278164	489	155	9763	0	10407	0.938119	pass	215086	644	214442	Y	5.4443	offtargets	goodKmers
kmer_227117872.0	GCATAGGTTAAAAGATCAGAGTCAC	0	55602.4	0	55602.4	2	1	1475	0	1478	0.99797	pass	651	3	648	Y	4.74509	offtargets	goodKmers
kmer_227118214.0	GCATAGGTTTAAAGATCAGAGTCAC	718.268	231673	0.00310035	232391	22	85	6342	0	6449	0.983408	pass	1233	107	1126	Y	5.36622	offtargets	goodKmers
kmer_227514110.0	GCATGGCCATAGGGACGGATGAGAA	99.6498	89594.9	0.00111223	89694.5	5	7	360	0	372	0.967742	pass	1591	12	1579	Y	4.95277	offtargets	goodKmers
kmer_227514236.0	GCATGGCCATGGGGACGGATGAGAA	548.567	113078	0.00485123	113627	8	29	4237	0	4274	0.991343	pass	280	37	243	Y	5.05548	offtargets	goodKmers
kmer_227514259.0	GCATGGCCATGGGGACGGGTGAGAA	253.564	255213	0.000993539	255467	6	22	5283	0	5311	0.994728	pass	1683	28	1655	Y	5.40733	offtargets	goodKmers
kmer_227591068.0	GCATGTTTTCAAAGGGTAATATGAC	28.6123	75565.9	0.00037864	75594.5	1	3	2443	0	2447	0.998365	pass	3057	4	3053	Y	4.87849	offtargets	goodKmers
kmer_227592439.0	GCATGTTTTTAAAGGGTAATATGAC	56.238	49635.5	0.00113302	49691.7	3	4	87	0	94	0.925532	pass	31100	7	31093	Y	4.69628	offtargets	goodKmers
kmer_228484498.0	GCCATAACTTTTGAACTAGAAGAGC	948.153	119448	0.00793779	120396	64	42	3696	2	3804	0.971609	pass	198268	108	198160	Y	5.08061	offtargets	goodKmers
kmer_228585060.0	GCCATGCTTGAATGTTTGACGAAAA	1560.85	465527	0.00335287	467088	106	117	15000	0	15223	0.985351	pass	532	223	309	Y	5.6694	offtargets	goodKmers
kmer_228603497.0	GCCATGTTTGAATGTTTGACGAAAA	534.754	138329	0.00386581	138864	34	43	2008	0	2085	0.96307	pass	527	77	450	Y	5.14259	offtargets	goodKmers
kmer_228630467.0	GCCATTGAGGCTTCATGAATAAGCA	272.31	195616	0.00139206	195888	18	58	3843	0	3919	0.980607	pass	65248	76	65172	Y	5.29201	offtargets	goodKmers
kmer_228637155.0	GCCATTGGGGCTTCATGAATAAGCA	1001.43	256516	0.00390397	257517	74	93	9284	0	9451	0.98233	pass	210497	167	210330	Y	5.41081	offtargets	goodKmers
kmer_22877717.0	AACATATAGTAAATTACCTCTGAAG	30.5856	116198	0.00026322	116229	1	0	468	0	469	0.997868	pass	679	1	678	Y	5.06531	offtargets	goodKmers
kmer_22877756.0	AACATATAGTAAATTGCCTCTGAAG	1590.45	419466	0.00379161	421056	246	196	13035	0	13477	0.967203	pass	737	442	295	Y	5.62434	offtargets	goodKmers
kmer_22991003.0	AACATCCAACTACAACACTTGAGCT	224.952	84340.8	0.00266718	84565.8	1	3	2834	0	2838	0.998591	pass	210081	4	210077	Y	4.92719	offtargets	goodKmers
kmer_229935617.0	GCCTAGTAAATGGCCTCTGAATGCA	2953.98	268597	0.0109978	271551	410	263	7695	0	8368	0.919575	pass	210370	673	209697	Y	5.43385	offtargets	goodKmers
kmer_229936031.0	GCCTAGTAGATGGCCTCTGAATGCA	562.38	189009	0.00297541	189571	108	38	3609	0	3755	0.961119	pass	26347	146	26201	Y	5.27777	offtargets	goodKmers
kmer_231229204.0	GCGCAGATATTGTAGACCACTTCAA	0	36348.5	0	36348.5	1	0	380	0	381	0.997375	pass	434	1	433	Y	4.56049	offtargets	goodKmers
kmer_231229771.0	GCGCAGATCTTGTAGACCACTTCAA	2127.18	273805	0.00776896	275932	91	135	8674	0	8900	0.974607	pass	91835	226	91609	Y	5.4408	offtargets	goodKmers
kmer_23185655.0	AACATGCTCGAATTGACAGGTTTTC	0	25508.6	0	25508.6	0	3	213	0	216	0.986111	pass	139980	3	139977	Y	4.40669	offtargets	goodKmers
kmer_23206597.0	AACATGGCCATGGGGACGGATGAGA	295.99	135970	0.00217688	136266	9	24	1447	0	1480	0.977703	pass	272	33	239	Y	5.13439	offtargets	goodKmers
kmer_233223437.0	GCTACAAGTGACTCTGATCTTTAAA	90.7701	103893	0.000873688	103984	0	2	773	0	775	0.997419	pass	483	2	481	Y	5.01697	offtargets	goodKmers
kmer_233270587.0	GCTACCAGTGACTCTGATCTTTAAA	894.875	235342	0.00380244	236237	47	131	6646	0	6824	0.973916	pass	380	178	202	Y	5.37335	offtargets	goodKmers
kmer_233270594.0	GCTACCAGTGACTCTGATCTTTTAA	78.9305	56473.2	0.00139766	56552.1	12	7	1504	0	1523	0.987525	pass	300	19	281	Y	4.75245	offtargets	goodKmers
kmer_23343248.0	AACATTCAAACATGGCCATGGGGAC	376.893	136597	0.00275916	136974	23	30	1809	0	1862	0.971536	pass	419	53	366	Y	5.13664	offtargets	goodKmers
kmer_23347017.0	AACATTCAAGCATGGCCATGGGGAC	816.931	370850	0.00220286	371667	23	51	13606	0	13680	0.994591	pass	450	74	376	Y	5.57015	offtargets	goodKmers
kmer_233718468.0	GCTCAGAGCAAAGGAACATATAGTA	1576.64	525630	0.00299952	527207	229	185	13190	0	13604	0.969568	pass	636	414	222	Y	5.72198	offtargets	goodKmers
kmer_234215470.0	GCTCTGAGCTTAACCTTTATGGGAA	0	37113.9	0	37113.9	1	2	215	0	218	0.986239	pass	519	3	516	Y	4.56954	offtargets	goodKmers
kmer_234215475.0	GCTCTGAGCTTAACCTTTATGGGTA	224.952	131058	0.00171643	131283	15	17	4323	0	4355	0.992652	pass	563	32	531	Y	5.11821	offtargets	goodKmers
kmer_235250719.0	GCTTAACCTTTATGGGTCATATTAC	1594.4	355667	0.00448284	357261	199	214	7280	0	7693	0.946315	pass	516	413	103	Y	5.55299	offtargets	goodKmers
kmer_235371343.0	GCTTATTCATGAAGCCCCAATGGCA	989.592	256993	0.00385066	257983	74	93	9278	0	9445	0.982319	pass	210514	167	210347	Y	5.41159	offtargets	goodKmers
kmer_235371380.0	GCTTATTCATGAAGCCTCAATGGCA	272.31	195753	0.00139109	196025	18	58	3846	0	3922	0.980622	pass	65241	76	65165	Y	5.29231	offtargets	goodKmers
kmer_235438997.0	GCTTCATGAATAAGCAAATCAAAGC	6739.68	499350	0.0134969	506090	499	248	14290	0	15037	0.950323	pass	221762	747	221015	Y	5.70423	offtargets	goodKmers
kmer_235634446.0	GCTTGAATGTTTGACGAAAATGCAA	1512.51	441704	0.00342426	443217	100	116	14932	0	15148	0.985741	pass	554	216	338	Y	5.64662	offtargets	goodKmers
kmer_235940442.0	GCTTTCTCACCCGTCCCCATGGCCA	255.538	258552	0.000988343	258808	26	27	5302	0	5355	0.990103	pass	94267	53	94214	Y	5.41298	offtargets	goodKmers
kmer_235940875.0	GCTTTCTCATCCGTCCCCATGGCCA	947.167	251936	0.00375955	252883	23	60	5613	0	5696	0.985428	pass	1516	83	1433	Y	5.40292	offtargets	goodKmers
kmer_235940897.0	GCTTTCTCATCCGTCCCTATGGCCA	224.952	92934.2	0.00242055	93159.2	24	11	459	0	494	0.92915	pass	94218	35	94183	Y	4.96923	offtargets	goodKmers
kmer_236602782.0	GGAACATATAGTAAATTACCTCTGA	29.599	115328	0.000256651	115358	1	0	455	0	456	0.997807	pass	682	1	681	Y	5.06205	offtargets	goodKmers
kmer_236602808.0	GGAACATATAGTAAATTGCCTCTGA	1579.6	416191	0.00379537	417771	263	194	12877	0	13334	0.965727	pass	748	457	291	Y	5.62094	offtargets	goodKmers
kmer_237568532.0	GGACGGGTGAGAAAGCTGTTTTCAA	112.476	156263	0.000719787	156375	9	9	2368	0	2386	0.992456	pass	144	18	126	Y	5.19417	offtargets	goodKmers
kmer_238568950.0	GGATCTTGGCGATGAAATAGTTTCA	74.984	25221.7	0.002973	25296.7	1	0	22	0	23	0.956522	pass	183748	1	183747	Y	4.40306	offtargets	goodKmers
kmer_238568987.0	GGATCTTGGCGATGTAAAAGTTTCA	722.215	297748	0.00242559	298470	42	47	5449	0	5538	0.983929	pass	183797	89	183708	Y	5.4749	offtargets	goodKmers
kmer_238569188.0	GGATCTTGGTGATGAAAAAGTTTCA	751.813	82816.1	0.0090781	83567.9	47	4	2418	0	2469	0.979344	pass	183825	51	183774	Y	4.92204	offtargets	goodKmers
kmer_238595846.0	GGATGACCTTGCATTTTCGTCAAAC	1145.48	107819	0.0106241	108964	203	91	3427	0	3721	0.920989	pass	223921	294	223627	Y	5.03728	offtargets	goodKmers
kmer_239514980.0	GGCATAAGAACGATAATGAATGACC	1403.98	483835	0.00290177	485239	74	116	13986	0	14176	0.986597	pass	68036	190	67846	Y	5.68596	offtargets	goodKmers
kmer_239760852.0	GGCCATCTACTAGGCTACCAGTGAC	142.075	182669	0.000777773	182811	12	28	3541	0	3581	0.98883	pass	557	40	517	Y	5.262	offtargets	goodKmers
kmer_239764963.0	GGCCATGCTTGAATGTTTGACGAAA	1550.99	462878	0.00335075	464429	108	117	15116	0	15341	0.985333	pass	537	225	312	Y	5.66692	offtargets	goodKmers
kmer_239768683.0	GGCCATGTTTGAATGTTTGACGAAA	530.808	137471	0.00386124	138002	35	43	2036	0	2114	0.963103	pass	535	78	457	Y	5.13989	offtargets	goodKmers
kmer_239775184.0	GGCCATTTACTAGGCTACAAGTGAC	59.1979	102833	0.00057567	102892	63	7	828	0	898	0.922049	pass	2277	70	2207	Y	5.01238	offtargets	goodKmers
kmer_239775204.0	GGCCATTTACTAGGCTACCAGTGAC	1695.03	112703	0.0150398	114398	99	150	6306	0	6555	0.962014	pass	698	249	449	Y	5.05842	offtargets	goodKmers
kmer_240592078.0	GGCTACAAGTGACTCTGATCTTTAA	89.7835	103000	0.000871684	103090	0	2	770	0	772	0.997409	pass	496	2	494	Y	5.01322	offtargets	goodKmers
kmer_240599069.0	GGCTACCAGTGACTCTGATCTTTAA	935.327	235694	0.0039684	236629	49	136	7340	0	7525	0.975415	pass	382	185	197	Y	5.37407	offtargets	goodKmers
kmer_240599073.0	GGCTACCAGTGACTCTGATCTTTTA	77.9439	56555.3	0.00137819	56633.2	11	7	1492	0	1510	0.988079	pass	323	18	305	Y	4.75307	offtargets	goodKmers
kmer_241225723.0	GGGAAGGTATTGAAGTGGTCTACAA	2920.43	413845	0.00705682	416765	163	139	10777	0	11079	0.972741	pass	211405	302	211103	Y	5.61989	offtargets	goodKmers
kmer_241356278.0	GGGACGGATGAGAAAGCTCAAGTGA	1120.81	338451	0.00331159	339572	40	76	5470	0	5586	0.979234	pass	92747	116	92631	Y	5.53093	offtargets	goodKmers
kmer_241361540.0	GGGACGGGTGAGAAAGCTGTTTTCA	112.476	154905	0.000726097	155017	10	9	2666	0	2685	0.992924	pass	144	19	125	Y	5.19038	offtargets	goodKmers
kmer_242084386.0	GGGCTTCATGAATAAGCAAATCAAA	6442.71	288348	0.0223435	294791	443	177	10221	0	10841	0.94281	pass	218201	620	217581	Y	5.46951	offtargets	goodKmers
kmer_242355321.0	GGGGCTTCATGAATAAGCAAATCAA	6212.82	281005	0.0221093	287218	325	166	9540	0	10031	0.951052	pass	215264	491	214773	Y	5.45821	offtargets	goodKmers
kmer_242385211.0	GGGGGACTATGACCCAGTATGAAAC	1588.48	366484	0.00433438	368072	26	29	559	0	614	0.910423	pass	824	55	769	Y	5.56593	offtargets	goodKmers
kmer_242385233.0	GGGGGACTATGACCCATTATGAAAC	205.219	130456	0.00157309	130661	5	4	154	0	163	0.944785	pass	631	9	622	Y	5.11615	offtargets	goodKmers
kmer_242683424.0	GGGTAAACTTGCTTCGCAATTTTTA	136.155	110390	0.0012334	110526	6	14	1984	0	2004	0.99002	pass	96	20	76	Y	5.04346	offtargets	goodKmers
kmer_242703196.0	GGGTAATATGACCCATAAAGGTTAA	1573.68	347188	0.00453265	348762	189	197	6911	0	7297	0.947102	pass	534	386	148	Y	5.54253	offtargets	goodKmers
kmer_242860703.0	GGGTGAGAAAGCTGTTTTCAAGAAA	232.845	161701	0.00143997	161934	12	34	2382	0	2428	0.981054	pass	142	46	96	Y	5.20934	offtargets	goodKmers
kmer_243174088.0	GGTAAACTTGCTTCGCAATTTTTAA	137.142	110896	0.00123667	111033	6	14	1974	0	1994	0.98997	pass	85	20	65	Y	5.04545	offtargets	goodKmers
kmer_243472992.0	GGTAGCCTAGTAAATGGCCTCTGAA	2135.07	160335	0.0133163	162470	165	216	6421	0	6802	0.943987	pass	853	381	472	Y	5.21077	offtargets	goodKmers
kmer_243473029.0	GGTAGCCTAGTAGATGGCCTCTGAA	143.062	184314	0.000776186	184457	13	28	3538	0	3579	0.988544	pass	658	41	617	Y	5.2659	offtargets	goodKmers
kmer_244099370.0	GGTGAGAAAGCTGTTTTCAAGAAAA	232.845	162882	0.00142953	163115	16	38	2768	0	2822	0.980865	pass	144	54	90	Y	5.21249	offtargets	goodKmers
kmer_244729200.0	GGTTAAAAGATCAGAGTCACTGGTA	50.3182	56835.1	0.000885337	56885.4	8	6	1467	0	1481	0.990547	pass	294	14	280	Y	4.755	offtargets	goodKmers
kmer_245162765.0	GGTTTAAAGATCAGAGTCACTGGTA	911.648	236036	0.00386233	236948	44	131	6596	0	6771	0.974154	pass	368	175	193	Y	5.37465	offtargets	goodKmers
kmer_245162773.0	GGTTTAAAGATCAGAGTCACTTGTA	90.7701	104557	0.00086814	104648	0	2	767	0	769	0.997399	pass	1034	2	1032	Y	5.01973	offtargets	goodKmers
kmer_246221679.0	GTACAATGCATTCAGAGGCCATCTA	614.672	178686	0.00343996	179301	115	43	3637	0	3795	0.958366	pass	218327	158	218169	Y	5.25358	offtargets	goodKmers
kmer_246792873.0	GTAGACCACTTCAATACCTTCCCAA	2945.1	416946	0.0070635	419891	165	138	10867	0	11170	0.972874	pass	211956	303	211653	Y	5.62314	offtargets	goodKmers
kmer_246850734.0	GTAGATGGCCTCTGAATGCATTGTA	619.605	179268	0.00345631	179888	116	42	3619	0	3777	0.958168	pass	217841	158	217683	Y	5.255	offtargets	goodKmers
kmer_247454841.0	GTATGAAACTATTTCATCGCCAAGA	25.6524	24718.9	0.00103776	24744.6	1	0	20	0	21	0.952381	pass	137772	1	137771	Y	4.39348	offtargets	goodKmers
kmer_247455042.0	GTATGAAACTTTTACATCGCCAAGA	322.629	67801.7	0.00475842	68124.3	17	32	1413	0	1462	0.966484	pass	137859	49	137810	Y	4.8333	offtargets	goodKmers
kmer_247455083.0	GTATGAAACTTTTTCATCACCAAGA	330.522	82633.6	0.00399985	82964.1	9	2	2393	0	2404	0.995424	pass	137827	11	137816	Y	4.91889	offtargets	goodKmers
kmer_248183072.0	GTCATCCATTATCGTTCTTAAGTCA	40.4519	78444.9	0.000515673	78485.4	6	12	2901	0	2919	0.993834	pass	205010	18	204992	Y	4.89479	offtargets	goodKmers
kmer_248241562.0	GTCATTCATTATCGTTCTTATGCCA	1307.29	484227	0.00269975	485534	76	116	14007	0	14199	0.986478	pass	68151	192	67959	Y	5.68622	offtargets	goodKmers
kmer_249095023.0	GTCTACAAGATCTGCGCATAGGTTA	18.746	54738.7	0.000342463	54757.4	8	6	2358	0	2372	0.994098	pass	2976	14	2962	Y	4.73844	offtargets	goodKmers
kmer_249151989.0	GTCTCAATCATCACGCTAGGACACA	1818.36	421042	0.00431871	422860	77	135	11475	0	11687	0.98186	pass	206972	212	206760	Y	5.6262	offtargets	goodKmers
kmer_249768933.0	GTGAGAAAGCTGTTTTCAAGAAAAA	235.805	163904	0.00143868	164140	14	26	1908	0	1948	0.979466	pass	151	40	111	Y	5.21521	offtargets	goodKmers
kmer_249974136.0	GTGATGATTGAGACAGTTTTGGGAA	1486.85	429222	0.00346406	430709	36	84	10510	0	10630	0.988711	pass	198878	120	198758	Y	5.63418	offtargets	goodKmers
kmer_25113623.0	AACCGTCAACTTCAGAGGCAATTTA	0	47260.3	0	47260.3	0	2	1270	0	1272	0.998428	pass	700	2	698	Y	4.6745	offtargets	goodKmers
kmer_251532835.0	GTGTCCTAGCGTGATGATTGAGACA	1824.28	421924	0.00432372	423748	78	136	11485	0	11699	0.981708	pass	208593	214	208379	Y	5.62711	offtargets	goodKmers
kmer_252116139.0	GTGTTGTAGTTGGATGTTCCTTCAA	221.992	84712.8	0.00262052	84934.8	4	3	2879	0	2886	0.997574	pass	213290	7	213283	Y	4.92909	offtargets	goodKmers
kmer_252341388.0	GTTAAGCTCAGAGCAAAGGAACATA	1672.34	530936	0.0031498	532608	243	216	13152	0	13611	0.966277	pass	747	459	288	Y	5.72641	offtargets	goodKmers
kmer_252532577.0	GTTAGAGGTGTTTTTTCTTGAAAAC	63.1444	174029	0.000362838	174092	3	0	751	0	754	0.996021	pass	18	3	15	Y	5.24078	offtargets	goodKmers
kmer_25298369.0	AACCTATGCGCAGATATTGTAGACC	0	36619.2	0	36619.2	1	0	333	0	334	0.997006	pass	252	1	251	Y	4.56371	offtargets	goodKmers
kmer_25298403.0	AACCTATGCGCAGATCTTGTAGACC	2065.02	271820	0.00759701	273885	55	107	8462	0	8624	0.981215	pass	7143	162	6981	Y	5.43757	offtargets	goodKmers
kmer_254303070.0	GTTTCATAATGGGTCATAGTCCCCA	20.7193	40768.4	0.00050822	40789.1	12	7	652	0	671	0.971684	pass	690	19	671	Y	4.61054	offtargets	goodKmers
kmer_254496515.0	GTTTGAATGTTTGACGAAAATGCAA	523.902	137281	0.00381627	137805	34	45	1983	0	2062	0.961688	pass	800	79	721	Y	5.13926	offtargets	goodKmers
kmer_25473357.0	AACCTGTCAATTCGAGCATGTTTTC	0	25135.6	0	25135.6	0	2	205	0	207	0.990338	pass	485	2	483	Y	4.40029	offtargets	goodKmers
kmer_25473447.0	AACCTGTCAATTTGAGCATGTTTTC	0	52556.1	0	52556.1	4	4	2595	0	2603	0.996927	pass	150053	8	150045	Y	4.72062	offtargets	goodKmers
kmer_2547672.0	AAAAAGTTTCATAATGGGTCATAGT	132.209	20007.1	0.0066081	20139.3	41	14	534	0	589	0.906621	pass	4632	55	4577	Y	4.30404	offtargets	goodKmers
kmer_2547730.0	AAAAAGTTTCATACTGGGTCATAGT	1434.56	263105	0.00545242	264540	199	188	5704	0	6091	0.936464	pass	2668	387	2281	Y	5.42249	offtargets	goodKmers
kmer_25523422.0	AACCTTCAACTTCAGAGGCAATTTA	1661.49	375165	0.00442869	376826	244	204	11357	0	11805	0.96205	pass	828	448	380	Y	5.57614	offtargets	goodKmers
kmer_25523448.0	AACCTTCAACTTCAGAGGTAATTTA	30.5856	116719	0.000262045	116750	2	0	468	0	470	0.995745	pass	689	2	687	Y	5.06726	offtargets	goodKmers
kmer_255804409.0	TAAACCTATGCGCAGATATTGTAGA	0	36672.9	0	36672.9	1	0	330	0	331	0.996979	pass	247	1	246	Y	4.56435	offtargets	goodKmers
kmer_255804428.0	TAAACCTATGCGCAGATCTTGTAGA	2080.81	216062	0.00963062	218143	47	100	6142	0	6289	0.976626	pass	5089	147	4942	Y	5.33874	offtargets	goodKmers
kmer_25595917.0	AACCTTTATGGGAAAACTTGCTTCG	0	36815.8	0	36815.8	0	1	120	0	121	0.991736	pass	59	1	58	Y	4.56603	offtargets	goodKmers
kmer_25595982.0	AACCTTTATGGGTAAACTTGCTTCG	198.313	106926	0.00185468	107124	8	14	3272	0	3294	0.993321	pass	69	22	47	Y	5.02989	offtargets	goodKmers
kmer_25596052.0	AACCTTTATGGGTCATATTACCCTT	1534.21	343284	0.00446921	344818	199	199	6917	0	7315	0.945591	pass	563	398	165	Y	5.53759	offtargets	goodKmers
kmer_256039628.0	TAAAGGTTAAGCTCAGAGCAAAGGA	1658.53	519007	0.00319558	520666	203	184	12131	0	12518	0.969085	pass	626	387	239	Y	5.71656	offtargets	goodKmers
kmer_256080243.0	TAAAGTTAGAGGTGTTTTTTCTTGA	6.90642	161025	4.28904e-05	161032	1	0	748	0	749	0.998665	pass	23	1	22	Y	5.20691	offtargets	goodKmers
kmer_256474112.0	TAACAAGGATCTTGGCGATGTAAAA	770.559	300431	0.00256485	301202	51	51	5676	0	5778	0.982347	pass	219510	102	219408	Y	5.47886	offtargets	goodKmers
kmer_256474152.0	TAACAAGGATCTTGGTGATGAAAAA	720.241	81750.7	0.00881021	82470.9	49	4	2421	0	2474	0.978577	pass	219548	53	219495	Y	4.9163	offtargets	goodKmers
kmer_256913293.0	TAACTTTTGAACTAGAAGAGCTAGA	840.61	184570	0.00455442	185411	62	39	4328	3	4432	0.976534	pass	198697	104	198593	Y	5.26814	offtargets	goodKmers
kmer_256942404.0	TAAGAACGATAATGAATGACCTTGA	82.8771	28827.6	0.00287492	28910.5	2	0	18	0	20	0.9	pass	67272	2	67270	Y	4.46106	offtargets	goodKmers
kmer_257133289.0	TAAGCTCAGAGCAAAGGAACATATA	1704.9	524914	0.00324796	526619	246	221	13096	0	13563	0.965568	pass	779	467	312	Y	5.7215	offtargets	goodKmers
kmer_257277792.0	TAAGTCATTGGGGCTTCATGAATAA	67.091	78383	0.000855938	78450.1	6	10	2858	0	2874	0.994433	pass	210556	16	210540	Y	4.89459	offtargets	goodKmers
kmer_257680706.0	TAATCTCTTCACCGTTGGAAAGGAA	175.62	150299	0.00116847	150475	10	24	2921	0	2955	0.988494	pass	99	34	65	Y	5.17746	offtargets	goodKmers
kmer_257816186.0	TAATGGGTCATAGTCCCCAGAAGCA	22.6925	40845.4	0.000555571	40868.1	3	0	412	0	415	0.992771	pass	91	3	88	Y	4.61138	offtargets	goodKmers
kmer_257816202.0	TAATGGGTCATAGTCCCCCGAAGCA	196.34	131849	0.00148913	132045	6	2	113	0	121	0.933884	pass	159	8	151	Y	5.12072	offtargets	goodKmers
kmer_257816251.0	TAATGGGTCATATTACCCTTTGAAA	27.6257	74186.2	0.000372383	74213.8	0	4	2514	0	2518	0.998411	pass	367	4	363	Y	4.87048	offtargets	goodKmers
kmer_258290194.0	TACAAGATCTGCGCATAGGTTAAAA	17.7594	55770.7	0.000318436	55788.5	6	4	1493	0	1503	0.993347	pass	3583	10	3573	Y	4.74654	offtargets	goodKmers
kmer_258290203.0	TACAAGATCTGCGCATAGGTTTAAA	891.915	221345	0.00402952	222237	41	97	5937	0	6075	0.977284	pass	5048	138	4910	Y	5.34682	offtargets	goodKmers
kmer_258325270.0	TACAATATCTGCGCATAGGTTTAAA	0	37525.4	0	37525.4	1	0	313	0	314	0.996815	pass	246	1	245	Y	4.57433	offtargets	goodKmers
kmer_259168875.0	TACCTTCCCAAAACTGTCTCAATCA	1497.71	423453	0.0035369	424951	36	82	10489	0	10607	0.988875	pass	207729	118	207611	Y	5.62834	offtargets	goodKmers
kmer_259704014.0	TACTCGGGAAAACCTGTCAATTCGA	36.5054	25817.8	0.00141396	25854.3	0	2	32	0	34	0.941176	pass	145029	2	145027	Y	4.41253	offtargets	goodKmers
kmer_259799496.0	TACTGGGTCATAGTCCCCCGAAGCA	1555.92	367947	0.00422865	369503	22	18	415	0	455	0.912088	pass	170	40	130	Y	5.56762	offtargets	goodKmers
kmer_260162605.0	TAGACCACTTCAATACCTTCCCAAA	2973.71	420581	0.00707048	423555	169	139	10939	0	11247	0.972615	pass	212259	308	211951	Y	5.62691	offtargets	goodKmers
kmer_261095815.0	TAGTCCCCAGAAGCACATTTGAAGA	22.6925	43176	0.000525581	43198.7	8	8	758	0	774	0.979328	pass	145	16	129	Y	4.63547	offtargets	goodKmers
kmer_261095964.0	TAGTCCCCCGAAGCACATTTGAAGA	1784.82	511129	0.00349192	512914	24	20	517	0	561	0.921569	pass	178	44	134	Y	5.71004	offtargets	goodKmers
kmer_261243599.0	TAGTTCAAAAGTTATGGCCGTTTAA	997.485	106121	0.00939951	107118	62	35	3011	2	3110	0.968167	pass	265476	99	265377	Y	5.02986	offtargets	goodKmers
kmer_261652962.0	TATAGTAAATTACCTCTGAAGTTGA	30.5856	116044	0.000263569	116075	2	0	469	0	471	0.995754	pass	664	2	662	Y	5.06474	offtargets	goodKmers
kmer_261653037.0	TATAGTAAATTGCCTCTGAAGTTGA	1691.09	418920	0.00403679	420611	257	210	13009	0	13476	0.965346	pass	703	467	236	Y	5.62388	offtargets	goodKmers
kmer_262176164.0	TATCTGCGCATAGGTTTAAAGATCA	0	38983.2	0	38983.2	1	0	322	0	323	0.996904	pass	236	1	235	Y	4.59088	offtargets	goodKmers
kmer_262280453.0	TATGACCCAGTATGAAACTTTTACA	293.03	68996.9	0.004247	69289.9	13	30	1417	0	1460	0.970548	pass	2364	43	2321	Y	4.84067	offtargets	goodKmers
kmer_262280604.0	TATGACCCATTATGAAACTTTTACA	198.313	226114	0.000877049	226312	12	14	3855	0	3881	0.993301	pass	5493	26	5467	Y	5.35471	offtargets	goodKmers
kmer_262386585.0	TATGCCATTGAGGCTTCATGAATAA	274.284	198674	0.00138057	198948	17	58	3867	0	3942	0.980974	pass	65565	75	65490	Y	5.29874	offtargets	goodKmers
kmer_262386718.0	TATGCCATTGGGGCTTCATGAATAA	987.618	260277	0.00379449	261265	75	93	9295	0	9463	0.982247	pass	210650	168	210482	Y	5.41708	offtargets	goodKmers
kmer_262501719.0	TATGGGTCATATTACCCTTTAAAAA	58.2113	49332.4	0.00117998	49390.6	5	2	79	0	86	0.918605	pass	39712	7	39705	Y	4.69364	offtargets	goodKmers
kmer_262579108.0	TATGTCTCTAGCTCTTCTAGTTCAA	348.281	185448	0.00187805	185796	25	46	4861	0	4932	0.985604	pass	194964	71	194893	Y	5.26904	offtargets	goodKmers
kmer_262735173.0	TATTACCCTTTGAAAACATGCTCAA	26.6391	51235.2	0.000519937	51261.8	1	1	2256	0	2258	0.999114	pass	3358	2	3356	Y	4.70979	offtargets	goodKmers
kmer_262735175.0	TATTACCCTTTGAAAACATGCTCGA	0	24421.9	0	24421.9	0	2	151	0	153	0.986928	pass	21	2	19	Y	4.38778	offtargets	goodKmers
kmer_262867014.0	TATTCATGAAGCCCCAATGACTTAA	65.1177	78148.9	0.000833252	78214	6	10	2847	0	2863	0.994411	pass	210599	16	210583	Y	4.89328	offtargets	goodKmers
kmer_262867027.0	TATTCATGAAGCCCCAATGGCATAA	988.605	260907	0.00378911	261896	76	93	9241	0	9410	0.98204	pass	210694	169	210525	Y	5.41813	offtargets	goodKmers
kmer_262867083.0	TATTCATGAAGCCTCAATGGCATAA	273.297	198694	0.00137547	198967	17	58	3842	0	3917	0.980853	pass	65255	75	65180	Y	5.29878	offtargets	goodKmers
kmer_263625909.0	TCAAATGTGCTTCGGGGGACTATGA	1728.58	509981	0.0033895	511710	27	20	528	0	575	0.918261	pass	178	47	131	Y	5.70902	offtargets	goodKmers
kmer_263625941.0	TCAAATGTGCTTCTGGGGACTATGA	22.6925	42734	0.000531017	42756.7	8	8	770	0	786	0.979644	pass	148	16	132	Y	4.631	offtargets	goodKmers
kmer_263906899.0	TCAATACCTTCCCAAAACTGTCTCA	1469.09	426973	0.00344071	428442	35	82	10408	0	10525	0.988884	pass	207136	117	207019	Y	5.63189	offtargets	goodKmers
kmer_263987459.0	TCAATGGCATAAGAACGATAATGAA	180.554	177079	0.00101962	177260	15	30	3927	0	3972	0.988671	pass	678	45	633	Y	5.24861	offtargets	goodKmers
kmer_264269673.0	TCACCGTTGGAAAGGAAATTAAAAA	224.952	151685	0.00148302	151910	8	21	1773	0	1802	0.983907	pass	135	29	106	Y	5.18159	offtargets	goodKmers
kmer_264515966.0	TCAGAGCAAAGGAACATATAGTAAA	1545.07	523448	0.00295172	524993	241	179	13273	0	13693	0.969327	pass	615	420	195	Y	5.72015	offtargets	goodKmers
kmer_264520769.0	TCAGAGGCCATCTACTAGGCTACCA	142.075	183460	0.000774419	183602	12	28	3540	0	3580	0.988827	pass	642	40	602	Y	5.26388	offtargets	goodKmers
kmer_264520901.0	TCAGAGGCCATTTACTAGGCTACAA	57.2246	104532	0.000547436	104589	71	9	834	0	914	0.912473	pass	21986	80	21906	Y	5.01949	offtargets	goodKmers
kmer_264520902.0	TCAGAGGCCATTTACTAGGCTACCA	2129.15	159556	0.0133442	161685	166	214	6437	0	6817	0.944257	pass	785	380	405	Y	5.20867	offtargets	goodKmers
kmer_264523827.0	TCAGAGTCACTGGTAGCCTAGTAAA	1455.28	110249	0.0131999	111704	52	119	5625	0	5796	0.970497	pass	431	171	260	Y	5.04807	offtargets	goodKmers
kmer_264523829.0	TCAGAGTCACTGGTAGCCTAGTAGA	142.075	181876	0.000781164	182018	8	27	3273	0	3308	0.98942	pass	398	35	363	Y	5.26011	offtargets	goodKmers
kmer_264523885.0	TCAGAGTCACTTGTAGCCTAGTAAA	89.7835	100940	0.000889474	101030	0	2	741	0	743	0.997308	pass	548	2	546	Y	5.00445	offtargets	goodKmers
kmer_264821611.0	TCATAATGGGTCATAGTCCCCAGAA	20.7193	40391.3	0.000512964	40412	3	0	417	0	420	0.992857	pass	116	3	113	Y	4.60651	offtargets	goodKmers
kmer_264821617.0	TCATAATGGGTCATAGTCCCCCGAA	196.34	128023	0.00153363	128219	6	2	116	0	124	0.935484	pass	141	8	133	Y	5.10795	offtargets	goodKmers
kmer_264848477.0	TCATACTGGGTCATAGTCCCCCGAA	1550.99	362225	0.00428184	363776	22	18	415	0	455	0.912088	pass	199	40	159	Y	5.56083	offtargets	goodKmers
kmer_265039299.0	TCATGAAGCCCCAATGACTTAAGAA	61.1712	77548.7	0.00078881	77609.9	6	9	2847	0	2862	0.994759	pass	65746	15	65731	Y	4.88992	offtargets	goodKmers
kmer_265039324.0	TCATGAAGCCCCAATGGCATAAGAA	1277.69	271992	0.00469753	273270	75	102	9237	0	9414	0.981198	pass	65845	177	65668	Y	5.43659	offtargets	goodKmers
kmer_265039420.0	TCATGAAGCCTCAATGGCATAAGAA	270.337	195241	0.00138463	195511	17	55	3833	0	3905	0.981562	pass	61494	72	61422	Y	5.29117	offtargets	goodKmers
kmer_265830971.0	TCCCATAAAGGTTAAGCTCAGAGCA	0	37756.6	0	37756.6	1	2	237	0	240	0.9875	pass	565	3	562	Y	4.57699	offtargets	goodKmers
kmer_267170041.0	TCGCAATTTTTAATTTCCTTTCCAA	171.674	155269	0.00110566	155441	6	18	1564	0	1588	0.984887	pass	155	24	131	Y	5.19157	offtargets	goodKmers
kmer_267587995.0	TCGGGAAAACCTGTCAATTCGAGCA	41.4385	25781.3	0.00160731	25822.7	0	2	33	0	35	0.942857	pass	135846	2	135844	Y	4.412	offtargets	goodKmers
kmer_267627867.0	TCGGGGGACTATGACCCAGTATGAA	1555.92	363210	0.0042838	364766	22	18	419	0	459	0.912854	pass	549	40	509	Y	5.56201	offtargets	goodKmers
kmer_267627881.0	TCGGGGGACTATGACCCATTATGAA	200.286	128438	0.0015594	128638	4	2	117	0	123	0.95122	pass	160	6	154	Y	5.10937	offtargets	goodKmers
kmer_268021188.0	TCGTTCTTAAGTCATTGGGGCTTCA	39.4653	78750	0.000501147	78789.5	6	7	2847	0	2860	0.995455	pass	65798	13	65785	Y	4.89647	offtargets	goodKmers
kmer_268021451.0	TCGTTCTTATGCCATTGAGGCTTCA	277.244	197077	0.00140678	197354	18	55	3845	0	3918	0.981368	pass	61574	73	61501	Y	5.29525	offtargets	goodKmers
kmer_268021473.0	TCGTTCTTATGCCATTGGGGCTTCA	1335.9	299423	0.00446158	300759	77	109	9275	0	9461	0.98034	pass	65886	186	65700	Y	5.47822	offtargets	goodKmers
kmer_268185076.0	TCTACAAGATCTGCGCATAGGTTAA	18.746	54358.5	0.000344859	54377.2	8	7	2363	0	2378	0.993692	pass	4871	15	4856	Y	4.73542	offtargets	goodKmers
kmer_268705587.0	TCTGAAGTTGAAGGTTTTGTGGAAA	1922.95	504157	0.00381419	506080	229	238	11196	0	11663	0.959959	pass	713	467	246	Y	5.70422	offtargets	goodKmers
kmer_268705627.0	TCTGAAGTTGACGGTTTTGTGGAAA	0	46161.5	0	46161.5	0	3	1170	0	1173	0.997442	pass	666	3	663	Y	4.66428	offtargets	goodKmers
kmer_268726827.0	TCTGAGCTTAACCTTTATGGGAAAA	0	36807.7	0	36807.7	1	2	180	0	183	0.983607	pass	82	3	79	Y	4.56594	offtargets	goodKmers
kmer_268726836.0	TCTGAGCTTAACCTTTATGGGTAAA	199.3	129987	0.00153323	130186	13	17	4219	0	4249	0.99294	pass	508	30	478	Y	5.11456	offtargets	goodKmers
kmer_268738737.0	TCTGATCTTTAAACCTATGCGCAGA	854.423	259139	0.00329716	259993	27	87	5785	0	5899	0.980675	pass	309	114	195	Y	5.41496	offtargets	goodKmers
kmer_268738843.0	TCTGATCTTTTAACCTATGCGCAGA	0	55994.7	0	55994.7	2	1	1413	0	1416	0.997881	pass	185	3	182	Y	4.74815	offtargets	goodKmers
kmer_268862809.0	TCTGGGGACTATGACCCATTATGAA	20.7193	40507.9	0.000511488	40528.6	3	0	421	0	424	0.992925	pass	154	3	151	Y	4.60776	offtargets	goodKmers
kmer_268988755.0	TCTTAAGTCATTGGGGCTTCATGAA	61.1712	77551.8	0.000788779	77613	6	9	2847	0	2862	0.994759	pass	66749	15	66734	Y	4.88993	offtargets	goodKmers
kmer_269033794.0	TCTTATGCCATTGAGGCTTCATGAA	268.364	194827	0.00137745	195095	17	55	3829	0	3901	0.981543	pass	61550	72	61478	Y	5.29025	offtargets	goodKmers
kmer_269033848.0	TCTTATGCCATTGGGGCTTCATGAA	973.806	258371	0.00376902	259345	74	94	9233	0	9401	0.98213	pass	66863	168	66695	Y	5.41388	offtargets	goodKmers
kmer_269059005.0	TCTTCACCGTTGGAAAGGAAATTAA	167.727	150957	0.00111109	151125	12	27	2951	0	2990	0.986957	pass	119	39	80	Y	5.17934	offtargets	goodKmers
kmer_269209555.0	TCTTGGCGATGTAAAAGTTTCATAA	382.813	226159	0.00169267	226542	23	13	3878	0	3914	0.990802	pass	181703	36	181667	Y	5.35515	offtargets	goodKmers
kmer_269696064.0	TGAACTAGAAGAGCTAGAGACATAA	349.268	182339	0.00191549	182688	25	47	4841	0	4913	0.985345	pass	464	72	392	Y	5.26171	offtargets	goodKmers
kmer_269733685.0	TGAAGACTTTCCACAAAACCGTCAA	0	46496	0	46496	0	3	1184	0	1187	0.997473	pass	664	3	661	Y	4.66742	offtargets	goodKmers
kmer_269733695.0	TGAAGACTTTCCACAAAACCTTCAA	1984.12	524767	0.00378095	526751	268	257	11355	0	11880	0.955808	pass	703	525	178	Y	5.72161	offtargets	goodKmers
kmer_269804297.0	TGAAGGTTTTGTGGAAAGTCTTCAA	1997.93	524201	0.00381138	526199	274	260	11377	0	11911	0.955167	pass	712	534	178	Y	5.72115	offtargets	goodKmers
kmer_269820637.0	TGAAGTGGTCTACAAGATCTGCGCA	2127.18	273597	0.00777487	275724	90	135	8684	0	8909	0.974745	pass	91583	225	91358	Y	5.44047	offtargets	goodKmers
kmer_269820696.0	TGAAGTGGTCTACAATATCTGCGCA	0	36149.8	0	36149.8	1	0	377	0	378	0.997354	pass	421	1	420	Y	4.55811	offtargets	goodKmers
kmer_269892075.0	TGAATGACCTTGAATTTTCGTCAAA	80.9038	30348.2	0.00266585	30429.1	1	0	11	0	12	0.916667	pass	221106	1	221105	Y	4.48329	offtargets	goodKmers
kmer_269892109.0	TGAATGACCTTGCATTTTCGTCAAA	2165.66	476072	0.00454902	478238	169	148	14145	0	14462	0.97808	pass	223106	317	222789	Y	5.67964	offtargets	goodKmers
kmer_269956774.0	TGAATTTTCGTCAAACATTCAAGCA	80.9038	27964.9	0.00289305	28045.8	1	0	11	0	12	0.916667	pass	421	1	420	Y	4.44787	offtargets	goodKmers
kmer_270127749.0	TGACGGTTTTGTGGAAAGTCTTCAA	0	46515.2	0	46515.2	0	3	1183	0	1186	0.99747	pass	680	3	677	Y	4.66759	offtargets	goodKmers
kmer_270197693.0	TGAGAAAGCTGTTTTCAAGAAAAAA	232.845	179213	0.00129926	179446	3	6	860	0	869	0.989643	pass	137	9	128	Y	5.25393	offtargets	goodKmers
kmer_270350122.0	TGAGGCTTCATGAATAAGCAAATCA	271.324	200466	0.00135347	200737	30	68	3845	0	3943	0.975146	pass	70960	98	70862	Y	5.30263	offtargets	goodKmers
kmer_270802119.0	TGATTTGCTTATTCATGAAGCCCCA	6051.01	279568	0.0216441	285619	315	166	9530	0	10011	0.951953	pass	214707	481	214226	Y	5.45579	offtargets	goodKmers
kmer_27093442.0	AACGGCCATAACTTTTGAACTAGAA	1080.36	118043	0.00915226	119123	52	35	3071	2	3160	0.971835	pass	193621	89	193532	Y	5.076	offtargets	goodKmers
kmer_271252993.0	TGCATTTTCGTCAAACATTCAAACA	523.902	135931	0.00385418	136455	33	44	1992	0	2069	0.962784	pass	525	77	448	Y	5.13499	offtargets	goodKmers
kmer_271252996.0	TGCATTTTCGTCAAACATTCAAGCA	1503.63	438422	0.00342964	439926	100	115	14963	0	15178	0.985835	pass	524	215	309	Y	5.64338	offtargets	goodKmers
kmer_272120988.0	TGGAAAGGAAATTAAAAATTGCGAA	171.674	158245	0.00108486	158417	6	17	1559	0	1582	0.985461	pass	154	23	131	Y	5.1998	offtargets	goodKmers
kmer_272464929.0	TGGCCATGCTTGAATGTTTGACGAA	1537.17	460669	0.00333682	462206	109	118	15112	0	15339	0.985201	pass	537	227	310	Y	5.66484	offtargets	goodKmers
kmer_272465373.0	TGGCCATGTTTGAATGTTTGACGAA	529.821	136550	0.00388005	137080	35	43	2037	0	2115	0.963121	pass	533	78	455	Y	5.13697	offtargets	goodKmers
kmer_272609634.0	TGGGAAGGTATTGAAGTGGTCTACA	2940.16	415448	0.00707708	418388	165	139	10866	0	11170	0.972784	pass	211838	304	211534	Y	5.62158	offtargets	goodKmers
kmer_272745801.0	TGGGTCATATTACCCTTTAAAAACA	57.2246	49830.2	0.00114839	49887.4	5	3	80	0	88	0.909091	pass	41464	8	41456	Y	4.69799	offtargets	goodKmers
kmer_272745824.0	TGGGTCATATTACCCTTTGAAAACA	29.599	75450.3	0.000392298	75479.9	1	3	2437	0	2441	0.998361	pass	4521	4	4517	Y	4.87783	offtargets	goodKmers
kmer_273220279.0	TGTAGCCTAGTAAATGGCCTCTGAA	58.2113	105263	0.000553008	105321	73	12	1066	0	1151	0.926151	pass	23453	85	23368	Y	5.02251	offtargets	goodKmers
kmer_27347320.0	AACGGTGAAAAGATTATGTCTCTAG	51.3049	31590	0.00162409	31641.3	2	0	212	0	214	0.990654	pass	103	2	101	Y	4.50025	offtargets	goodKmers
kmer_273483352.0	TGTCTCTAGCTCTTCTAGTTCAAAA	348.281	185759	0.00187491	186107	23	40	4282	0	4345	0.985501	pass	190287	63	190224	Y	5.26976	offtargets	goodKmers
kmer_27349322.0	AACGGTGAAGAGATTATGTCTCTAG	271.324	147430	0.00184036	147701	18	49	4211	0	4278	0.984338	pass	108	67	41	Y	5.16938	offtargets	goodKmers
kmer_274052101.0	TGTTGTAGTTGGATGTTCCTTCAAA	218.046	84566.8	0.00257839	84784.8	5	3	2918	0	2926	0.997266	pass	214046	8	214038	Y	4.92832	offtargets	goodKmers
kmer_274184842.0	TGTTTTCAAGAAAAAACACCTCTAA	115.436	173512	0.000665291	173627	4	1	748	0	753	0.99336	pass	17	5	12	Y	5.23962	offtargets	goodKmers
kmer_275061915.0	TTATGGGTCATATTACCCTTTAAAA	59.1979	49146.9	0.00120451	49206.1	10	4	205	0	219	0.936073	pass	37176	14	37162	Y	4.69202	offtargets	goodKmers
kmer_275291755.0	TTCACCGTTGGAAAGGAAATTAAAA	221.992	151986	0.00146061	152208	12	27	3005	0	3044	0.987188	pass	149	39	110	Y	5.18244	offtargets	goodKmers
kmer_276448030.0	TTTAAAGGGTAATATGACCCATAAA	1496.72	338403	0.00442289	339900	209	200	6665	0	7074	0.942183	pass	37082	409	36673	Y	5.53135	offtargets	goodKmers
kmer_28103623.0	AACTACAACACTTGAGCTTTCTCAC	7.89305	83513.5	9.45123e-05	83521.4	1	4	2373	0	2378	0.997897	pass	96574	5	96569	Y	4.9218	offtargets	goodKmers
kmer_28130093.0	AACTACATCACTTGAGCTTTCTCAT	1178.04	345654	0.00340815	346832	43	77	5579	0	5699	0.978944	pass	97021	120	96901	Y	5.54012	offtargets	goodKmers
kmer_28211803.0	AACTAGAAGAGCTAGAGACATAATC	347.294	181792	0.00191039	182139	21	46	4827	0	4894	0.98631	pass	118	67	51	Y	5.2604	offtargets	goodKmers
kmer_28401116.0	AACTATTTCATCGCCAAGATCCTTG	80.9038	25540	0.00316773	25620.9	2	0	20	0	22	0.909091	pass	184110	2	184108	Y	4.40859	offtargets	goodKmers
kmer_29288389.0	AACTGTCTCAATCATCACGCTAGGA	1817.38	418915	0.0043383	420732	87	136	11601	0	11824	0.98114	pass	210302	223	210079	Y	5.62401	offtargets	goodKmers
kmer_29534360.0	AACTTCAGAGGCAATTTACTATATG	1692.07	420129	0.0040275	421821	256	212	13050	0	13518	0.965379	pass	707	468	239	Y	5.62513	offtargets	goodKmers
kmer_29534429.0	AACTTCAGAGGTAATTTACTATATG	30.5856	116497	0.000262544	116528	1	0	472	0	473	0.997886	pass	654	1	653	Y	5.06643	offtargets	goodKmers
kmer_29701199.0	AACTTGCTTCGCAATTTTTAATTTC	185.487	157230	0.00117972	157415	16	30	2009	0	2055	0.977616	pass	159	46	113	Y	5.19705	offtargets	goodKmers
kmer_29911728.0	AACTTTTACATCGCCAAGATCCTTG	728.134	301986	0.00241115	302714	38	48	5432	0	5518	0.984415	pass	184156	86	184070	Y	5.48103	offtargets	goodKmers
kmer_29944679.0	AACTTTTGAACTAGAAGAGCTAGAG	842.584	184955	0.00455562	185798	60	39	4249	3	4351	0.976557	pass	198751	102	198649	Y	5.26904	offtargets	goodKmers
kmer_29968715.0	AACTTTTTCATCACCAAGATCCTTG	740.961	83206.4	0.0089051	83947.4	48	3	2416	0	2467	0.979327	pass	184209	51	184158	Y	4.92401	offtargets	goodKmers
kmer_30018498.0	AAGAAAAAACACCTCTAACTTTAAA	6.90642	161127	4.28632e-05	161134	2	0	735	0	737	0.997286	pass	971	2	969	Y	5.20719	offtargets	goodKmers
kmer_30518641.0	AAGAACGATAATGAATGACCTTGCA	1655.57	467601	0.00354056	469257	123	144	14133	0	14400	0.981458	pass	203210	267	202943	Y	5.67141	offtargets	goodKmers
kmer_3135125.0	AAAAATTGCGAAGCAAGTTTACCCA	139.115	109144	0.0012746	109283	6	14	1985	0	2005	0.990025	pass	94	20	74	Y	5.03855	offtargets	goodKmers
kmer_31397844.0	AAGACTTTCCACAAAACCGTCAACT	0	46726.1	0	46726.1	0	3	1181	0	1184	0.997466	pass	661	3	658	Y	4.66956	offtargets	goodKmers
kmer_31397867.0	AAGACTTTCCACAAAACCTTCAACT	2048.25	529935	0.0038651	531983	269	254	11334	0	11857	0.955891	pass	721	523	198	Y	5.7259	offtargets	goodKmers
kmer_31583150.0	AAGAGATTATGTCTCTAGCTCTTCT	286.123	151215	0.00189216	151501	16	49	4337	0	4402	0.985234	pass	111	65	46	Y	5.18042	offtargets	goodKmers
kmer_31690361.0	AAGAGCTAGAGACATAATCTCTTCA	281.19	151163	0.00186018	151444	14	50	4340	0	4404	0.985468	pass	105	64	41	Y	5.18025	offtargets	goodKmers
kmer_31690375.0	AAGAGCTAGAGACATAATCTTTTCA	55.2514	32026.9	0.00172516	32082.2	2	0	221	0	223	0.991031	pass	106	2	104	Y	4.50626	offtargets	goodKmers
kmer_32112416.0	AAGATCAGAGTCACTGGTAGCCTAG	1024.12	291781	0.00350989	292805	62	149	9070	0	9281	0.977265	pass	511	211	300	Y	5.46658	offtargets	goodKmers
kmer_32112447.0	AAGATCAGAGTCACTTGTAGCCTAG	87.8102	103356	0.00084959	103444	0	2	787	0	789	0.997465	pass	569	2	567	Y	5.01471	offtargets	goodKmers
kmer_32190314.0	AAGATCTGCGCATAGGTTAAAAGAT	16.7727	57770.8	0.000290332	57787.6	7	4	1495	0	1506	0.992696	pass	3562	11	3551	Y	4.76183	offtargets	goodKmers
kmer_32190336.0	AAGATCTGCGCATAGGTTTAAAGAT	916.581	224028	0.00409137	224945	43	101	5968	0	6112	0.97644	pass	4895	144	4751	Y	5.35208	offtargets	goodKmers
kmer_32403921.0	AAGATTATGTCTCTAGCTCTTCTAG	54.2648	31649.8	0.00171454	31704.1	5	0	454	0	459	0.989107	pass	111	5	106	Y	4.50112	offtargets	goodKmers
kmer_32774739.0	AAGCAAGTTTACCCATAAAGGTTAA	203.246	107921	0.00188328	108124	10	14	3536	0	3560	0.993258	pass	73	24	49	Y	5.03392	offtargets	goodKmers
kmer_32775339.0	AAGCAAGTTTTCCCATAAAGGTTAA	0	37918.8	0	37918.8	0	2	142	0	144	0.986111	pass	64	2	62	Y	4.57885	offtargets	goodKmers
kmer_32899475.0	AAGCACATTTGAAGACTTTCCACAA	1998.92	565888	0.00353236	567887	279	289	13037	0	13605	0.958251	pass	798	568	230	Y	5.75426	offtargets	goodKmers
kmer_33276326.0	AAGCATGGCCATAGGGACGGATGAG	99.6498	88750.5	0.00112281	88850.1	5	7	361	0	373	0.967828	pass	1693	12	1681	Y	4.94866	offtargets	goodKmers
kmer_33276395.0	AAGCATGGCCATGGGGACGGATGAG	540.674	111963	0.00482904	112504	8	29	4260	0	4297	0.991389	pass	297	37	260	Y	5.05117	offtargets	goodKmers
kmer_33276411.0	AAGCATGGCCATGGGGACGGGTGAG	251.591	253828	0.000991187	254080	6	22	5318	0	5346	0.994762	pass	1812	28	1784	Y	5.40497	offtargets	goodKmers
kmer_33506702.0	AAGCCCCAATGACTTAAGAACGATA	37.492	78829.1	0.000475611	78866.6	6	7	2844	0	2857	0.99545	pass	66086	13	66073	Y	4.89689	offtargets	goodKmers
kmer_33506772.0	AAGCCCCAATGGCATAAGAACGATA	1336.89	298202	0.00448317	299539	77	109	9267	0	9453	0.980324	pass	66176	186	65990	Y	5.47645	offtargets	goodKmers
kmer_33669538.0	AAGCCTCAATGGCATAAGAACGATA	271.324	196764	0.00137893	197035	20	55	3842	0	3917	0.980853	pass	61692	75	61617	Y	5.29454	offtargets	goodKmers
kmer_34403196.0	AAGCTCAAGTGTTGTAGTTGGATGT	190.42	84479.6	0.00225404	84670	0	3	2822	0	2825	0.998938	pass	209255	3	209252	Y	4.92773	offtargets	goodKmers
kmer_34415419.0	AAGCTCAGAGCAAAGGAACATATAG	1598.34	528983	0.00302153	530581	217	184	13107	0	13508	0.970314	pass	705	401	304	Y	5.72475	offtargets	goodKmers
kmer_34675093.0	AAGCTGTTTTCAAGAAAAAACACCT	119.382	180560	0.000661176	180679	4	1	770	0	775	0.993548	pass	22	5	17	Y	5.25691	offtargets	goodKmers
kmer_34959419.0	AAGGAAATTAAAAATTGCGAAGCAA	214.099	159478	0.0013425	159692	19	28	1795	0	1842	0.974484	pass	149	47	102	Y	5.20328	offtargets	goodKmers
kmer_34976192.0	AAGGAACATATAGTAAATTACCTCT	30.5856	116257	0.000263086	116288	1	0	464	0	465	0.997849	pass	643	1	642	Y	5.06553	offtargets	goodKmers
kmer_34976212.0	AAGGAACATATAGTAAATTGCCTCT	1582.56	418475	0.00378173	420058	267	189	12851	0	13307	0.965732	pass	737	456	281	Y	5.62331	offtargets	goodKmers
kmer_34976621.0	AAGGAACATCCAACTACAACACTTG	224.952	84427.9	0.00266443	84652.9	2	3	2838	0	2843	0.998241	pass	209781	5	209776	Y	4.92764	offtargets	goodKmers
kmer_3512983.0	AAAACACCTCTAACTTTAAACGGCC	64.1311	103225	0.000621275	103289	2	0	2834	0	2836	0.999295	pass	18191	2	18189	Y	5.01405	offtargets	goodKmers
kmer_3617607.0	AAAACAGCTTTCTCACCCGTCCCCA	117.409	154866	0.000758133	154983	8	3	2661	0	2672	0.995883	pass	119	11	108	Y	5.19028	offtargets	goodKmers
kmer_36206760.0	AAGGGTAATATGACCCATTATGAAA	462.73	75860.9	0.00609972	76323.6	190	44	2815	0	3049	0.923254	pass	46625	234	46391	Y	4.88266	offtargets	goodKmers
kmer_36416457.0	AAGGTATTGAAGTGGTCTACAATAT	160.821	130623	0.00123118	130784	2	0	1031	0	1033	0.998064	pass	214939	2	214937	Y	5.11655	offtargets	goodKmers
kmer_36440446.0	AAGGTCATCCATTATCGTTCTTAAG	42.4252	78612.1	0.000539678	78654.5	8	13	2896	0	2917	0.992801	pass	203610	21	203589	Y	4.89572	offtargets	goodKmers
kmer_36442993.0	AAGGTCATTCATTATCGTTCTTATG	1624	485235	0.00334683	486859	121	143	14131	0	14395	0.98166	pass	203338	264	203074	Y	5.6874	offtargets	goodKmers
kmer_36631926.0	AAGGTTAAGCTCAGAGCAAAGGAAC	1672.34	527705	0.00316908	529377	226	197	12508	0	12931	0.967288	pass	703	423	280	Y	5.72377	offtargets	goodKmers
kmer_36756596.0	AAGGTTTTGTGGAAAGTCTTCAAAT	2032.46	531063	0.00382715	533095	266	263	11303	0	11832	0.955291	pass	711	529	182	Y	5.7268	offtargets	goodKmers
kmer_37367921.0	AAGTCATTGGGGCTTCATGAATAAG	66.1043	77841.7	0.000849214	77907.8	5	11	2842	0	2858	0.994402	pass	209760	16	209744	Y	4.89158	offtargets	goodKmers
kmer_3741017.0	AAAACATGCTCGAATTGACAGGTTT	0	25220.7	0	25220.7	0	2	210	0	212	0.990566	pass	149670	2	149668	Y	4.40176	offtargets	goodKmers
kmer_37552768.0	AAGTCTTCAAATGTGCTTCGGGGGA	1766.07	511992	0.00344941	513758	23	19	518	0	560	0.925	pass	528	42	486	Y	5.71076	offtargets	goodKmers
kmer_37552785.0	AAGTCTTCAAATGTGCTTCTGGGGA	22.6925	43478.1	0.000521929	43500.8	8	8	750	0	766	0.979112	pass	153	16	137	Y	4.6385	offtargets	goodKmers
kmer_37942127.0	AAGTGGTCTACAAGATCTGCGCATA	2007.8	270913	0.00741124	272921	58	107	8446	0	8611	0.980838	pass	66547	165	66382	Y	5.43604	offtargets	goodKmers
kmer_37942249.0	AAGTGGTCTACAATATCTGCGCATA	0	36331.3	0	36331.3	1	0	335	0	336	0.997024	pass	306	1	305	Y	4.56028	offtargets	goodKmers
kmer_38117669.0	AAGTGTTGTAGTTGGATGTTCCTTC	220.019	84590.1	0.002601	84810.1	2	3	2841	0	2846	0.998243	pass	210345	5	210340	Y	4.92845	offtargets	goodKmers
kmer_38208488.0	AAGTTAGAGGTGTTTTTTCTTGAAA	61.1712	170914	0.000357906	170975	2	0	766	0	768	0.997396	pass	24	2	22	Y	5.23293	offtargets	goodKmers
kmer_38380295.0	AAGTTGAAGGTTTTGTGGAAAGTCT	2044.3	529823	0.00385846	531867	260	245	11240	0	11745	0.957003	pass	714	505	209	Y	5.7258	offtargets	goodKmers
kmer_38388929.0	AAGTTGACGGTTTTGTGGAAAGTCT	0	46701.8	0	46701.8	0	3	1172	0	1175	0.997447	pass	683	3	680	Y	4.66933	offtargets	goodKmers
kmer_38526592.0	AAGTTTACCCATAAAGGTTAAGCTC	200.286	108151	0.00185191	108351	14	17	3828	0	3859	0.991967	pass	82	31	51	Y	5.03483	offtargets	goodKmers
kmer_38563398.0	AAGTTTCATAATGGGTCATAGTCCC	226.925	171631	0.00132217	171858	52	22	2736	0	2810	0.973665	pass	1203	74	1129	Y	5.23517	offtargets	goodKmers
kmer_38563412.0	AAGTTTCATAATGGGTCATATTACC	500.222	76613.1	0.0065292	77113.3	234	51	3062	0	3347	0.914849	pass	50042	285	49757	Y	4.88713	offtargets	goodKmers
kmer_38563678.0	AAGTTTCATACTGGGTCATAGTCCC	1675.3	334152	0.00501359	335827	286	299	10934	0	11519	0.949214	pass	2224	585	1639	Y	5.52612	offtargets	goodKmers
kmer_38671097.0	AAGTTTTCCCATAAAGGTTAAGCTC	0	37248.7	0	37248.7	1	2	165	0	168	0.982143	pass	78	3	75	Y	4.57111	offtargets	goodKmers
kmer_39249237.0	AATAACAAGGATCTTGGCGATGTAA	760.693	298878	0.00254516	299639	64	59	6818	0	6941	0.982279	pass	222152	123	222029	Y	5.4766	offtargets	goodKmers
kmer_39249268.0	AATAACAAGGATCTTGGTGATGAAA	1050.76	81058.3	0.012963	82109.1	106	9	3053	0	3168	0.963699	pass	222076	115	221961	Y	4.91439	offtargets	goodKmers
kmer_40181465.0	AATACCTTCCCAAAACTGTCTCAAT	1500.67	434890	0.00345069	436391	36	82	10471	0	10589	0.988856	pass	207548	118	207430	Y	5.63988	offtargets	goodKmers
kmer_4023939.0	AAAACCGTCAACTTCAGAGGCAATT	0	47258.3	0	47258.3	0	2	1200	0	1202	0.998336	pass	777	2	775	Y	4.67448	offtargets	goodKmers
kmer_4071742.0	AAAACCTGTCAATTCGAGCATGTTT	0	25369.7	0	25369.7	0	3	214	0	217	0.986175	pass	140771	3	140768	Y	4.40432	offtargets	goodKmers
kmer_4079040.0	AAAACCTTCAACTTCAGAGGCAATT	1699.97	375876	0.00452269	377576	239	199	10894	0	11332	0.961348	pass	848	438	410	Y	5.577	offtargets	goodKmers
kmer_4079061.0	AAAACCTTCAACTTCAGAGGTAATT	29.599	117825	0.000251212	117855	2	0	451	0	453	0.995585	pass	777	2	775	Y	5.07135	offtargets	goodKmers
kmer_41225918.0	AATATCTGCGCATAGGTTTAAAGAT	0	38696.3	0	38696.3	1	0	315	0	316	0.996835	pass	239	1	238	Y	4.58767	offtargets	goodKmers
kmer_41267797.0	AATATGACCCATAAAGGTTAAGCTC	1631.89	356025	0.00458364	357657	202	210	7277	0	7689	0.946417	pass	502	412	90	Y	5.55347	offtargets	goodKmers
kmer_41267863.0	AATATGACCCATTATGAAACTTTTA	104.583	75838.6	0.00137902	75943.2	9	11	2419	0	2439	0.9918	pass	4603	20	4583	Y	4.88049	offtargets	goodKmers
kmer_43742581.0	AATCTCTTCACCGTTGGAAAGGAAA	175.62	150595	0.00116617	150771	9	25	2885	0	2919	0.988352	pass	90	34	56	Y	5.17832	offtargets	goodKmers
kmer_44319813.0	AATGAATGACCTTGAATTTTCGTCA	80.9038	29894	0.00270636	29974.9	1	0	10	0	11	0.909091	pass	221033	1	221032	Y	4.47676	offtargets	goodKmers
kmer_44319849.0	AATGAATGACCTTGCATTTTCGTCA	2037.39	468641	0.00434744	470678	154	146	14125	0	14425	0.979203	pass	223341	300	223041	Y	5.67272	offtargets	goodKmers
kmer_44423412.0	AATGACCTTGAATTTTCGTCAAACA	78.9305	30504.3	0.00258752	30583.2	1	0	10	0	11	0.909091	pass	500	1	499	Y	4.48548	offtargets	goodKmers
kmer_44423541.0	AATGACCTTGCATTTTCGTCAAACA	1092.2	477100	0.00228925	478192	74	116	14094	0	14284	0.986698	pass	1801	190	1611	Y	5.6796	offtargets	goodKmers
kmer_44467199.0	AATGACTTAAGAACGATAATGGATG	41.4385	78638.5	0.000526949	78679.9	6	11	2892	0	2909	0.994156	pass	202533	17	202516	Y	4.89586	offtargets	goodKmers
kmer_44898856.0	AATGCAAGGTCATTCATTATCGTTC	1667.41	468169	0.00356156	469836	128	148	14261	0	14537	0.981014	pass	224358	276	224082	Y	5.67195	offtargets	goodKmers
kmer_45053078.0	AATGCATTCAGAGGCCATCTACTAG	596.912	189560	0.00314893	190157	113	40	3637	0	3790	0.959631	pass	214298	153	214145	Y	5.27911	offtargets	goodKmers
kmer_45706506.0	AATGGCATAAGAACGATAATGAATG	1323.07	487058	0.00271645	488381	75	115	13953	0	14143	0.986566	pass	67736	190	67546	Y	5.68876	offtargets	goodKmers
kmer_45907186.0	AATGGGTCATAGTCCCCAGAAGCAC	23.6792	40927.5	0.000578565	40951.2	3	0	399	0	402	0.992537	pass	90	3	87	Y	4.61227	offtargets	goodKmers
kmer_45907207.0	AATGGGTCATAGTCCCCCGAAGCAC	197.326	132160	0.00149308	132357	5	2	104	0	111	0.936937	pass	131	7	124	Y	5.12175	offtargets	goodKmers
kmer_45907283.0	AATGGGTCATATTACCCTTTGAAAA	26.6391	74208.5	0.000358976	74235.1	0	3	2440	0	2443	0.998772	pass	330	3	327	Y	4.87061	offtargets	goodKmers
kmer_4604822.0	AAAACTGTCTCAATCATCACGCTAG	1840.07	426708	0.00431225	428548	88	130	11088	0	11306	0.980718	pass	213652	218	213434	Y	5.632	offtargets	goodKmers
kmer_46542527.0	AATGTGCTTCGGGGGACTATGACCC	1771.99	513650	0.0034498	515422	26	19	521	0	566	0.920495	pass	180	45	135	Y	5.71216	offtargets	goodKmers
kmer_46542775.0	AATGTGCTTCTGGGGACTATGACCC	23.6792	42947.9	0.000551347	42971.6	8	5	765	0	778	0.98329	pass	145	13	132	Y	4.63318	offtargets	goodKmers
kmer_46872811.0	AATGTTTGACGAAAATGCAAGGTCA	2192.3	577944	0.00379327	580136	245	208	17553	0	18006	0.974842	pass	220167	453	219714	Y	5.76353	offtargets	goodKmers
kmer_46872843.0	AATGTTTGACGAAAATTCAAGGTCA	80.9038	30206.3	0.00267838	30287.2	1	0	12	0	13	0.923077	pass	1444	1	1443	Y	4.48126	offtargets	goodKmers
kmer_46960513.0	AATTAAAAATTGCGAAGCAAGTTTA	221.992	113204	0.00196099	113426	8	34	1944	0	1986	0.978852	pass	116	42	74	Y	5.05471	offtargets	goodKmers
kmer_48205861.0	AATTCGAGCATGTTTTCAAAGGGTA	0	24990.6	0	24990.6	0	2	152	0	154	0.987013	pass	51	2	49	Y	4.39778	offtargets	goodKmers
kmer_48788166.0	AATTGCGAAGCAAGTTTACCCATAA	139.115	108414	0.00128318	108553	7	17	3465	0	3489	0.993121	pass	95	24	71	Y	5.03564	offtargets	goodKmers
kmer_48788201.0	AATTGCGAAGCAAGTTTTCCCATAA	0	36727.6	0	36727.6	0	1	130	0	131	0.992366	pass	86	1	85	Y	4.56499	offtargets	goodKmers
kmer_49393490.0	AATTTACTATATGTTCCTTTGCTCT	1559.86	529959	0.00294336	531519	230	182	13264	0	13676	0.969874	pass	612	412	200	Y	5.72552	offtargets	goodKmers
kmer_49692627.0	AATTTCCTTTCCAACGGTGAAGAGA	172.661	152484	0.00113232	152657	9	25	2877	0	2911	0.98832	pass	88	34	54	Y	5.18372	offtargets	goodKmers
kmer_49844184.0	AATTTGAGCATGTTTTCAAAGGGTA	4.93316	52190.1	9.45229e-05	52195	2	2	2174	0	2178	0.998163	pass	168682	4	168678	Y	4.71763	offtargets	goodKmers
kmer_50225563.0	AATTTTCGTCAAACATTCAAGCATG	79.9172	28064.3	0.00284765	28144.2	1	0	13	0	14	0.928571	pass	431	1	430	Y	4.44939	offtargets	goodKmers
kmer_5025925.0	AAAAGATCAGAGTCACTGGTAGCCT	78.9305	56836.1	0.00138874	56915	12	7	1499	0	1518	0.987484	pass	320	19	301	Y	4.75523	offtargets	goodKmers
kmer_50352581.0	AATTTTTAATTTCCTTTCCAACGGT	172.661	152380	0.00113309	152553	7	19	1733	0	1759	0.985219	pass	121	26	95	Y	5.18342	offtargets	goodKmers
kmer_5062117.0	AAAAGATTATGTCTCTAGCTCTTCT	56.238	31839.4	0.0017663	31895.6	5	0	214	0	219	0.977169	pass	119	5	114	Y	4.50373	offtargets	goodKmers
kmer_50759332.0	ACAAAACCGTCAACTTCAGAGGCAA	0	46835.6	0	46835.6	0	2	1184	0	1186	0.998314	pass	700	2	698	Y	4.67058	offtargets	goodKmers
kmer_50763683.0	ACAAAACCTTCAACTTCAGAGGCAA	1910.12	394507	0.00484179	396417	256	246	10770	0	11272	0.955465	pass	754	502	252	Y	5.59815	offtargets	goodKmers
kmer_50763691.0	ACAAAACCTTCAACTTCAGAGGTAA	28.6123	116941	0.000244673	116970	2	0	442	0	444	0.995495	pass	705	2	703	Y	5.06807	offtargets	goodKmers
kmer_51429036.0	ACAAAGGTTTAAAGATCAGAGTCAC	121.356	95328.6	0.00127303	95450	8	8	421	0	437	0.963387	pass	2961	16	2945	Y	4.97978	offtargets	goodKmers
kmer_51945668.0	ACAACACTTGAGCTTTCTCACCCGT	7.89305	77260.8	0.000102161	77268.7	1	4	2107	0	2112	0.997633	pass	92472	5	92467	Y	4.888	offtargets	goodKmers
kmer_52591246.0	ACAAGATCTGCGCATAGGTTAAAAG	17.7594	56039.3	0.00031691	56057.1	6	4	1489	0	1499	0.993329	pass	3546	10	3536	Y	4.74863	offtargets	goodKmers
kmer_52591262.0	ACAAGATCTGCGCATAGGTTTAAAG	892.902	221149	0.00403756	222042	42	99	5933	0	6074	0.976786	pass	4865	141	4724	Y	5.34644	offtargets	goodKmers
kmer_52770289.0	ACAAGGATCTTGGCGATGTAAAAGT	724.188	300910	0.00240666	301634	51	47	5439	0	5537	0.982301	pass	184323	98	184225	Y	5.47948	offtargets	goodKmers
kmer_52770340.0	ACAAGGATCTTGGTGATGAAAAAGT	729.121	82062.9	0.0088849	82792	51	3	2420	0	2474	0.978173	pass	184391	54	184337	Y	4.91799	offtargets	goodKmers
kmer_52880692.0	ACAAGTGACTCTGATCTTTAAACCT	89.7835	104252	0.000861216	104342	0	2	763	0	765	0.997386	pass	1045	2	1043	Y	5.01846	offtargets	goodKmers
kmer_52969133.0	ACAATAACAAGGATCTTGGCGATGT	766.613	300076	0.00255473	300843	218	60	6888	0	7166	0.961206	pass	221602	278	221324	Y	5.47834	offtargets	goodKmers
kmer_52969155.0	ACAATAACAAGGATCTTGGTGATGA	1045.83	80908.2	0.0129261	81954	107	9	3060	0	3176	0.963476	pass	221664	116	221548	Y	4.91357	offtargets	goodKmers
kmer_53092563.0	ACAATATCTGCGCATAGGTTTAAAG	0	37634.9	0	37634.9	1	0	312	0	313	0.996805	pass	238	1	237	Y	4.57559	offtargets	goodKmers
kmer_53337103.0	ACAATGCATTCAGAGGCCATCTACT	611.712	187627	0.00326026	188239	116	41	3624	0	3781	0.958477	pass	217754	157	217597	Y	5.27471	offtargets	goodKmers
kmer_53908186.0	ACACAATAACAAGGATCTTGGTGAT	1037.94	81380.6	0.0127541	82418.5	105	10	3083	0	3198	0.96404	pass	220321	115	220206	Y	4.91602	offtargets	goodKmers
kmer_55557396.0	ACACCTCTAACTTTAAACGGCCATA	63.1444	100936	0.000625588	100999	1	0	2865	0	2866	0.999651	pass	94755	1	94754	Y	5.00432	offtargets	goodKmers
kmer_56616055.0	ACACTTGAGCTTTCTCACCCGTCCC	7.89305	78191.4	0.000100945	78199.3	2	5	2130	0	2137	0.996724	pass	92961	7	92954	Y	4.8932	offtargets	goodKmers
kmer_57791823.0	ACAGCTTTCTCACCCGTCCCCATGG	115.436	153875	0.000750193	153990	10	2	2722	0	2734	0.995611	pass	197	12	185	Y	5.18749	offtargets	goodKmers
kmer_58655305.0	ACAGTTTTGGGAAGGTATTGAAGTG	3821.23	430162	0.00888323	433983	187	140	10440	0	10767	0.969629	pass	207437	327	207110	Y	5.63747	offtargets	goodKmers
kmer_58812512.0	ACATAATCTCTTCACCGTTGGAAAG	261.457	148835	0.00175669	149096	16	42	3354	0	3412	0.983001	pass	114	58	56	Y	5.17347	offtargets	goodKmers
kmer_59083912.0	ACATATAGTAAATTACCTCTGAAGT	30.5856	115305	0.000265258	115336	1	0	471	0	472	0.997881	pass	674	1	673	Y	5.06196	offtargets	goodKmers
kmer_59083953.0	ACATATAGTAAATTGCCTCTGAAGT	1674.31	416836	0.00401671	418510	253	208	13047	0	13508	0.965872	pass	722	461	261	Y	5.62171	offtargets	goodKmers
kmer_59287476.0	ACATCACTTGAGCTTTCTCATCCGT	1148.44	343427	0.00334406	344575	38	76	5500	0	5614	0.979694	pass	92512	114	92398	Y	5.53728	offtargets	goodKmers
kmer_5956042.0	AAAAGTTTCATAATGGGTCATAGTC	226.925	171118	0.00132613	171345	59	24	2416	0	2499	0.966787	pass	1567	83	1484	Y	5.23387	offtargets	goodKmers
kmer_5956049.0	AAAAGTTTCATAATGGGTCATATTA	497.262	76285.6	0.00651843	76782.9	234	48	2564	0	2846	0.900914	pass	49757	282	49475	Y	4.88526	offtargets	goodKmers
kmer_5956142.0	AAAAGTTTCATACTGGGTCATAGTC	1736.47	334074	0.00519786	335810	314	309	10558	0	11181	0.94428	pass	2299	623	1676	Y	5.52609	offtargets	goodKmers
kmer_59901620.0	ACATGCTCGAATTGACAGGTTTTCC	30.5856	25683	0.00119089	25713.6	1	3	209	0	213	0.981221	pass	196886	4	196882	Y	4.41016	offtargets	goodKmers
kmer_59956860.0	ACATGGCCATGGGGACGGATGAGAA	302.896	137011	0.00221074	137314	9	25	1446	0	1480	0.977027	pass	268	34	234	Y	5.13771	offtargets	goodKmers
kmer_60299530.0	ACATTCAAACATGGCCATGGGGACG	373.933	135930	0.00275092	136304	23	30	1802	0	1855	0.971429	pass	416	53	363	Y	5.13451	offtargets	goodKmers
kmer_60308373.0	ACATTCAAGCATGGCCATGGGGACG	819.891	368998	0.00222194	369818	20	50	13465	0	13535	0.994828	pass	448	70	378	Y	5.56799	offtargets	goodKmers
kmer_60760131.0	ACATTTGAAGACTTTCCACAAAACC	1906.17	570980	0.00333842	572886	208	246	12413	0	12867	0.964716	pass	766	454	312	Y	5.75807	offtargets	goodKmers
kmer_61336934.0	ACCAAGATCCTTGTTATTGTGTCCC	1030.04	80768.4	0.012753	81798.4	153	10	3092	0	3255	0.949923	pass	221206	163	221043	Y	4.91274	offtargets	goodKmers
kmer_62069750.0	ACCACTTCAATACCTTCCCAAAACT	3065.47	427187	0.00717594	430252	144	131	10366	0	10641	0.974157	pass	202466	275	202191	Y	5.63372	offtargets	goodKmers
kmer_62435469.0	ACCAGTGACTCTGATCTTTAAACCT	902.768	235590	0.00383195	236493	43	131	6578	0	6752	0.97423	pass	381	174	207	Y	5.37382	offtargets	goodKmers
kmer_62435488.0	ACCAGTGACTCTGATCTTTTAACCT	50.3182	56661.7	0.000888046	56712	8	6	1466	0	1480	0.990541	pass	307	14	293	Y	4.75367	offtargets	goodKmers
kmer_63264598.0	ACCCAGTATGAAACTTTTACATCGC	322.629	68354.1	0.00471997	68676.7	17	31	1401	0	1449	0.966874	pass	15035	48	14987	Y	4.83681	offtargets	goodKmers
kmer_63264626.0	ACCCAGTATGAAACTTTTTCATCAC	330.522	81580.4	0.00405149	81910.9	7	3	2403	0	2413	0.995856	pass	15173	10	15163	Y	4.91334	offtargets	goodKmers
kmer_63278347.0	ACCCATAAAGGTTAAGCTCAGAGCA	1621.04	463510	0.00349731	465131	202	178	11742	0	12122	0.968652	pass	589	380	209	Y	5.66758	offtargets	goodKmers
kmer_63348725.0	ACCCATTATGAAACTTTTACATCGC	213.112	224764	0.000948159	224977	16	15	3863	0	3894	0.992039	pass	57983	31	57952	Y	5.35214	offtargets	goodKmers
kmer_63918292.0	ACCCGTCCCCATGGCCATGCTTGAA	369.987	252126	0.00146747	252496	15	26	7125	0	7166	0.994279	pass	207853	41	207812	Y	5.40225	offtargets	goodKmers
kmer_64234893.0	ACCCTTTGAAAACATGCTCAAATTG	0	52353.4	0	52353.4	2	2	2171	0	2175	0.998161	pass	169608	4	169604	Y	4.71894	offtargets	goodKmers
kmer_64234905.0	ACCCTTTGAAAACATGCTCGAATTG	0	25063.6	0	25063.6	0	2	151	0	153	0.986928	pass	52	2	50	Y	4.39904	offtargets	goodKmers
kmer_65611683.0	ACCGTCAACTTCAGAGGCAATTTAC	0	47296.8	0	47296.8	0	2	1270	0	1272	0.998428	pass	596	2	594	Y	4.67483	offtargets	goodKmers
kmer_66165593.0	ACCTATGCGCAGATATTGTAGACCA	0	36412.4	0	36412.4	1	0	333	0	334	0.997006	pass	248	1	247	Y	4.56125	offtargets	goodKmers
kmer_66165633.0	ACCTATGCGCAGATCTTGTAGACCA	2042.33	270081	0.00756192	272123	56	107	8452	0	8615	0.98108	pass	7132	163	6969	Y	5.43477	offtargets	goodKmers
kmer_66410948.0	ACCTCTAACTTTAAACGGCCATAAC	111.489	101282	0.00110078	101393	4	0	2907	0	2911	0.998626	pass	148292	4	148288	Y	5.00601	offtargets	goodKmers
kmer_66440470.0	ACCTCTGAAGTTGAAGGTTTTGTGG	28.6123	115861	0.000246954	115890	4	1	456	0	461	0.989154	pass	693	5	688	Y	5.06405	offtargets	goodKmers
kmer_66691515.0	ACCTGTCAATTCGAGCATGTTTTCA	0	25070.7	0	25070.7	0	2	205	0	207	0.990338	pass	460	2	458	Y	4.39917	offtargets	goodKmers
kmer_66691670.0	ACCTGTCAATTTGAGCATGTTTTCA	0	52371.6	0	52371.6	3	4	2593	0	2600	0.997308	pass	149093	7	149086	Y	4.7191	offtargets	goodKmers
kmer_66827561.0	ACCTTCAACTTCAGAGGCAATTTAC	1659.51	374759	0.00442821	376419	243	203	11323	0	11769	0.962104	pass	720	446	274	Y	5.57567	offtargets	goodKmers
kmer_66827592.0	ACCTTCAACTTCAGAGGTAATTTAC	30.5856	116863	0.000261722	116894	2	0	465	0	467	0.995717	pass	582	2	580	Y	5.06779	offtargets	goodKmers
kmer_66866588.0	ACCTTCCCAAAACTGTCTCAATCAT	1493.76	424408	0.00351963	425902	36	82	10503	0	10621	0.98889	pass	207573	118	207455	Y	5.62931	offtargets	goodKmers
kmer_66956336.0	ACCTTGAATTTTCGTCAAACATTCA	80.9038	30139.4	0.00268432	30220.3	1	0	11	0	12	0.916667	pass	495	1	494	Y	4.4803	offtargets	goodKmers
kmer_66975703.0	ACCTTGCATTTTCGTCAAACATTCA	2166.64	578333	0.00374635	580500	216	195	17462	0	17873	0.977004	pass	218777	411	218366	Y	5.7638	offtargets	goodKmers
kmer_67056893.0	ACCTTTATGGGAAAACTTGCTTCGC	0	36462	0	36462	0	1	118	0	119	0.991597	pass	61	1	60	Y	4.56184	offtargets	goodKmers
kmer_67056983.0	ACCTTTATGGGTAAACTTGCTTCGC	197.326	107430	0.00183679	107627	6	14	3252	0	3272	0.993888	pass	68	20	48	Y	5.03192	offtargets	goodKmers
kmer_67254604.0	ACGAAAATGCAAGGTCATTCATTAT	2107.45	475415	0.00443286	477522	156	154	14126	0	14436	0.978526	pass	223000	310	222690	Y	5.67899	offtargets	goodKmers
kmer_67258788.0	ACGAAAATTCAAGGTCATTCATTAT	82.8771	29854.5	0.00277603	29937.4	1	0	10	0	11	0.909091	pass	221238	1	221237	Y	4.47621	offtargets	goodKmers
kmer_6984415.0	AAAATGCAAGGTCATTCATTATCGT	2036.41	473345	0.00430217	475381	160	152	14157	0	14469	0.978437	pass	225518	312	225206	Y	5.67704	offtargets	goodKmers
kmer_71129195.0	ACGGCCATAACTTTTGAACTAGAAG	950.126	118954	0.00798734	119904	47	35	3062	2	3146	0.973299	pass	192514	84	192430	Y	5.07883	offtargets	goodKmers
kmer_71638468.0	ACGGGTGAGAAAGCTGTTTTCAAGA	64.1311	155299	0.000412952	155363	8	7	2300	0	2315	0.993521	pass	136	15	121	Y	5.19135	offtargets	goodKmers
kmer_71854041.0	ACGGTGAAAAGATTATGTCTCTAGC	50.3182	31428.8	0.00160102	31479.1	2	0	207	0	209	0.990431	pass	100	2	98	Y	4.49802	offtargets	goodKmers
kmer_71859436.0	ACGGTGAAGAGATTATGTCTCTAGC	271.324	146645	0.00185021	146916	17	49	4205	0	4271	0.984547	pass	106	66	40	Y	5.16707	offtargets	goodKmers
kmer_72119895.0	ACGGTTTTGTGGAAAGTCTTCAAAT	0	47149.8	0	47149.8	0	3	1179	0	1182	0.997462	pass	674	3	671	Y	4.67348	offtargets	goodKmers
kmer_73863870.0	ACTACAACACTTGAGCTTTCTCACC	7.89305	83317.9	9.47341e-05	83325.8	1	4	2367	0	2372	0.997892	pass	96250	5	96245	Y	4.92078	offtargets	goodKmers
kmer_73940499.0	ACTACATCACTTGAGCTTTCTCATC	1154.36	344155	0.00335419	345309	43	77	5582	0	5702	0.978955	pass	96583	120	96463	Y	5.53821	offtargets	goodKmers
kmer_74206612.0	ACTAGAAGAGCTAGAGACATAATCT	347.294	182072	0.00190745	182419	21	46	4825	0	4892	0.986304	pass	115	67	48	Y	5.26107	offtargets	goodKmers
kmer_74328620.0	ACTAGGCTACAAGTGACTCTGATCT	85.837	103502	0.000829327	103588	0	2	784	0	786	0.997455	pass	565	2	563	Y	5.01531	offtargets	goodKmers
kmer_74328710.0	ACTAGGCTACCAGTGACTCTGATCT	1025.11	290817	0.00352493	291842	62	149	9051	0	9262	0.977219	pass	509	211	298	Y	5.46515	offtargets	goodKmers
kmer_74464962.0	ACTATATGTTCCTTTGCTCTGAGCT	1573.68	526234	0.00299046	527808	223	184	13119	0	13526	0.96991	pass	638	407	231	Y	5.72248	offtargets	goodKmers
kmer_74565009.0	ACTATGACCCAGTATGAAACTTTTA	289.083	69160.1	0.00417991	69449.2	14	32	1496	0	1542	0.970169	pass	2256	46	2210	Y	4.84167	offtargets	goodKmers
kmer_74565065.0	ACTATGACCCATTATGAAACTTTTA	92.7434	150479	0.000616321	150572	6	1	1466	0	1473	0.995248	pass	1105	7	1098	Y	5.17774	offtargets	goodKmers
kmer_7558585.0	AAAATTGCGAAGCAAGTTTACCCAT	137.142	108539	0.00126353	108676	7	18	3479	0	3504	0.992865	pass	94	25	69	Y	5.03613	offtargets	goodKmers
kmer_7558614.0	AAAATTGCGAAGCAAGTTTTCCCAT	0	36812.8	0	36812.8	0	1	129	0	130	0.992308	pass	87	1	86	Y	4.566	offtargets	goodKmers
kmer_75597475.0	ACTCGGGAAAACCTGTCAATTCGAG	37.492	25930.3	0.00144588	25967.8	0	2	32	0	34	0.941176	pass	144847	2	144845	Y	4.41444	offtargets	goodKmers
kmer_75867369.0	ACTCTGATCTTTAAACCTATGCGCA	708.402	228221	0.00310402	228929	20	76	5748	0	5844	0.983573	pass	272	96	176	Y	5.3597	offtargets	goodKmers
kmer_75867473.0	ACTCTGATCTTTTAACCTATGCGCA	0	55621.6	0	55621.6	2	1	1411	0	1414	0.997878	pass	168	3	165	Y	4.74524	offtargets	goodKmers
kmer_77041662.0	ACTGGGTCATAGTCCCCCGAAGCAC	1544.08	366757	0.00421009	368301	21	17	405	0	443	0.914221	pass	167	38	129	Y	5.5662	offtargets	goodKmers
kmer_77065067.0	ACTGGTAGCCTAGTAAATGGCCTCT	2057.13	160611	0.0128082	162668	148	190	6421	0	6759	0.949993	pass	722	338	384	Y	5.2113	offtargets	goodKmers
kmer_77065095.0	ACTGGTAGCCTAGTAGATGGCCTCT	142.075	184678	0.000769312	184820	13	28	3530	0	3571	0.988519	pass	614	41	573	Y	5.26675	offtargets	goodKmers
kmer_77334801.0	ACTGTCTCAATCATCACGCTAGGAC	1815.4	418672	0.00433609	420487	87	136	11601	0	11824	0.98114	pass	209508	223	209285	Y	5.62375	offtargets	goodKmers
kmer_77690652.0	ACTTAAGAACGATAATGGATGACCT	38.4786	78100.2	0.000492682	78138.7	7	12	2898	0	2917	0.993486	pass	203918	19	203899	Y	4.89287	offtargets	goodKmers
kmer_77985869.0	ACTTCAATACCTTCCCAAAACTGTC	3902.13	432286	0.00902673	436188	190	140	10457	0	10787	0.969408	pass	208237	330	207907	Y	5.63967	offtargets	goodKmers
kmer_78432934.0	ACTTGAGCTTTCTCACCCGTCCCCA	136.155	105655	0.00128868	105791	18	22	2418	0	2458	0.983727	pass	92459	40	92419	Y	5.02445	offtargets	goodKmers
kmer_78432983.0	ACTTGAGCTTTCTCATCCGTCCCCA	957.033	243951	0.00392305	244908	21	57	4908	0	4986	0.984356	pass	1380	78	1302	Y	5.389	offtargets	goodKmers
kmer_78432988.0	ACTTGAGCTTTCTCATCCGTCCCTA	237.778	94608.9	0.00251327	94846.7	20	10	404	0	434	0.930876	pass	92392	30	92362	Y	4.97702	offtargets	goodKmers
kmer_78547917.0	ACTTGCTTCGCAATTTTTAATTTCC	189.433	157220	0.00120489	157409	16	29	1746	0	1791	0.974874	pass	151	45	106	Y	5.19703	offtargets	goodKmers
kmer_78632501.0	ACTTGTAGCCTAGTAAATGGCCTCT	61.1712	104789	0.000583756	104850	64	7	824	0	895	0.92067	pass	8462	71	8391	Y	5.02057	offtargets	goodKmers
kmer_78905695.0	ACTTTCCACAAAACCGTCAACTTCA	0	46292.2	0	46292.2	0	3	1172	0	1175	0.997447	pass	661	3	658	Y	4.66551	offtargets	goodKmers
kmer_78905733.0	ACTTTCCACAAAACCTTCAACTTCA	1943.66	510548	0.00380701	512492	230	239	11234	0	11703	0.959925	pass	691	469	222	Y	5.70969	offtargets	goodKmers
kmer_79267699.0	ACTTTTGAACTAGAAGAGCTAGAGA	1041.88	187271	0.00556349	188313	66	38	4232	4	4340	0.975115	pass	198738	108	198630	Y	5.27488	offtargets	goodKmers
kmer_79458728.0	AGAAAAAACACCTCTAACTTTAAAA	0	58442.9	0	58442.9	1	0	150	0	151	0.993377	pass	20	1	19	Y	4.76673	offtargets	goodKmers
kmer_79458729.0	AGAAAAAACACCTCTAACTTTAAAC	5.91979	103443	5.72276e-05	103449	1	0	897	0	898	0.998886	pass	978	1	977	Y	5.01473	offtargets	goodKmers
kmer_79853217.0	AGAAACAGGGCAACAACAACGAAAC	199.3	16236	0.0122752	16435.3	0	26	622	0	648	0.959877	pass	54	26	28	Y	4.21578	offtargets	goodKmers
kmer_80094056.0	AGAAAGCTCAAGTGTTGTAGTTGGA	95.7033	85058.5	0.00112515	85154.2	0	3	2331	0	2334	0.998715	pass	98258	3	98255	Y	4.93021	offtargets	goodKmers
kmer_80098640.0	AGAAAGCTGTTTTCAAGAAAAAACA	119.382	179098	0.000666574	179217	3	4	801	0	808	0.991337	pass	47	7	40	Y	5.25338	offtargets	goodKmers
kmer_80647619.0	AGAACGATAATGAATGACCTTGCAT	1666.42	468152	0.00355957	469818	126	148	14256	0	14530	0.981142	pass	223603	274	223329	Y	5.67193	offtargets	goodKmers
kmer_81057421.0	AGAAGCACATTTGAAGACTTTCCAC	21.7059	43759.9	0.000496023	43781.6	13	10	818	0	841	0.972652	pass	640	23	617	Y	4.64129	offtargets	goodKmers
kmer_82229648.0	AGACAGTTTTGGGAAGGTATTGAAG	3946.53	433117	0.00911193	437064	191	139	10457	0	10787	0.969408	pass	208487	330	208157	Y	5.64055	offtargets	goodKmers
kmer_82235376.0	AGACATAATCTCTTCACCGTTGGAA	265.404	147439	0.00180009	147704	20	43	3580	0	3643	0.982707	pass	116	63	53	Y	5.16939	offtargets	goodKmers
kmer_82344682.0	AGACCACTTCAATACCTTCCCAAAA	3025.01	424370	0.00712824	427395	140	128	10305	0	10573	0.974652	pass	203066	268	202798	Y	5.63083	offtargets	goodKmers
kmer_83162544.0	AGAGACATAATCTCTTCACCGTTGG	268.364	150587	0.00178212	150855	18	43	3521	0	3582	0.98297	pass	112	61	51	Y	5.17856	offtargets	goodKmers
kmer_83162582.0	AGAGACATAATCTTTTCACCGTTGG	52.2915	31753.2	0.00164681	31805.5	1	0	187	0	188	0.994681	pass	78	1	77	Y	4.5025	offtargets	goodKmers
kmer_83560575.0	AGAGATTATGTCTCTAGCTCTTCTA	287.11	149922	0.00191506	150209	16	47	4367	0	4430	0.985779	pass	109	63	46	Y	5.1767	offtargets	goodKmers
kmer_83887764.0	AGAGCTAGAGACATAATCTCTTCAC	281.19	151094	0.00186103	151375	15	51	4320	0	4386	0.984952	pass	105	66	39	Y	5.18005	offtargets	goodKmers
kmer_83887780.0	AGAGCTAGAGACATAATCTTTTCAC	54.2648	32015.8	0.00169494	32070.1	2	0	218	0	220	0.990909	pass	102	2	100	Y	4.5061	offtargets	goodKmers
kmer_84251291.0	AGAGGTGTTTTTTCTTGAAAACAGC	117.409	175065	0.000670659	175182	4	1	747	0	752	0.993351	pass	17	5	12	Y	5.24349	offtargets	goodKmers
kmer_84349668.0	AGAGTCACTGGTAGCCTAGTAAATG	1527.31	111706	0.0136726	113233	57	125	5652	0	5834	0.968804	pass	487	182	305	Y	5.05397	offtargets	goodKmers
kmer_84349678.0	AGAGTCACTGGTAGCCTAGTAGATG	141.088	184001	0.000766778	184142	9	25	3277	0	3311	0.989731	pass	420	34	386	Y	5.26515	offtargets	goodKmers
kmer_84349896.0	AGAGTCACTTGTAGCCTAGTAAATG	94.7167	102787	0.000921485	102882	0	2	744	0	746	0.997319	pass	562	2	560	Y	5.01234	offtargets	goodKmers
kmer_84957147.0	AGATATTGTAGACCACTTCAATACC	112.476	39875.3	0.00282069	39987.8	2	0	721	0	723	0.997234	pass	214637	2	214635	Y	4.60193	offtargets	goodKmers
kmer_85236412.0	AGATCTGCGCATAGGTTAAAAGATC	16.7727	56263.3	0.000298111	56280.1	7	4	1488	0	1499	0.992662	pass	3564	11	3553	Y	4.75035	offtargets	goodKmers
kmer_85236436.0	AGATCTGCGCATAGGTTTAAAGATC	926.447	223976	0.00413637	224902	44	101	6013	0	6158	0.976453	pass	4874	145	4729	Y	5.35199	offtargets	goodKmers
kmer_8552682.0	AAACACCTCTAACTTTAAACGGCCA	60.1845	103601	0.000580926	103661	2	0	2877	0	2879	0.999305	pass	66733	2	66731	Y	5.01562	offtargets	goodKmers
kmer_85531644.0	AGATGGCCTCTGAATGCATTGTACT	619.605	179268	0.00345631	179888	115	42	3631	0	3788	0.958553	pass	218822	157	218665	Y	5.255	offtargets	goodKmers
kmer_86387380.0	AGCAAAGGAACATATAGTAAATTAC	29.599	114955	0.000257483	114985	1	0	519	0	520	0.998077	pass	579	1	578	Y	5.06064	offtargets	goodKmers
kmer_86387385.0	AGCAAAGGAACATATAGTAAATTGC	1537.17	412658	0.00372505	414195	228	181	12759	0	13168	0.96894	pass	612	409	203	Y	5.6172	offtargets	goodKmers
kmer_86780748.0	AGCAAGTTTACCCATAAAGGTTAAG	199.3	107913	0.00184686	108112	10	14	3591	0	3615	0.993361	pass	78	24	54	Y	5.03387	offtargets	goodKmers
kmer_86782443.0	AGCAAGTTTTCCCATAAAGGTTAAG	0	37879.2	0	37879.2	0	2	145	0	147	0.986395	pass	70	2	68	Y	4.5784	offtargets	goodKmers
kmer_87121077.0	AGCACATTTGAAGACTTTCCACAAA	2027.53	571168	0.0035498	573196	280	295	13229	0	13804	0.958345	pass	803	575	228	Y	5.7583	offtargets	goodKmers
kmer_8839253.0	AAACAGCTTTCTCACCCGTCCCCAT	119.382	155504	0.00076771	155623	9	3	2692	0	2704	0.995562	pass	124	12	112	Y	5.19207	offtargets	goodKmers
kmer_88415721.0	AGCATGGCCATAGGGACGGATGAGA	98.6632	89108.4	0.00110723	89207.1	5	7	361	0	373	0.967828	pass	1617	12	1605	Y	4.9504	offtargets	goodKmers
kmer_88415821.0	AGCATGGCCATGGGGACGGATGAGA	545.607	112453	0.00485187	112999	8	29	4244	0	4281	0.991357	pass	294	37	257	Y	5.05307	offtargets	goodKmers
kmer_88415842.0	AGCATGGCCATGGGGACGGGTGAGA	252.578	253989	0.000994445	254242	6	22	5299	0	5327	0.994744	pass	1737	28	1709	Y	5.40525	offtargets	goodKmers
kmer_88456497.0	AGCATGTTTTCAAAGGGTAATATGA	28.6123	75406.7	0.00037944	75435.3	1	3	2431	0	2435	0.998357	pass	3196	4	3192	Y	4.87757	offtargets	goodKmers
kmer_88457325.0	AGCATGTTTTTAAAGGGTAATATGA	56.238	49232.1	0.0011423	49288.3	3	4	87	0	94	0.925532	pass	144574	7	144567	Y	4.69274	offtargets	goodKmers
kmer_89065834.0	AGCCCCAATGACTTAAGAACGATAA	37.492	78940.6	0.000474939	78978.1	6	7	2846	0	2859	0.995453	pass	66183	13	66170	Y	4.89751	offtargets	goodKmers
kmer_89065973.0	AGCCCCAATGGCATAAGAACGATAA	1320.11	297411	0.00443867	298731	71	107	9276	0	9454	0.981172	pass	66293	178	66115	Y	5.47528	offtargets	goodKmers
kmer_892174.0	AAAAAACACCTCTAACTTTAAACGG	5.91979	103222	5.73501e-05	103228	1	0	898	0	899	0.998888	pass	2029	1	2028	Y	5.0138	offtargets	goodKmers
kmer_89583329.0	AGCCTAGTAAATGGCCTCTGAATGC	2854.33	268926	0.0106138	271780	382	259	7667	0	8308	0.922845	pass	209231	641	208590	Y	5.43422	offtargets	goodKmers
kmer_89583584.0	AGCCTAGTAGATGGCCTCTGAATGC	558.434	189063	0.00295369	189621	105	38	3610	0	3753	0.961897	pass	26159	143	26016	Y	5.27789	offtargets	goodKmers
kmer_89600395.0	AGCCTCAATGGCATAAGAACGATAA	272.31	196406	0.00138646	196678	20	55	3846	0	3921	0.980872	pass	61719	75	61644	Y	5.29376	offtargets	goodKmers
kmer_91169478.0	AGCGTGATGATTGAGACAGTTTTGG	1794.68	422525	0.00424751	424320	83	126	11070	0	11279	0.98147	pass	215950	209	215741	Y	5.62769	offtargets	goodKmers
kmer_91558734.0	AGCTAGAGACATAATCTCTTCACCG	274.284	148684	0.00184474	148958	17	49	4187	0	4253	0.984482	pass	102	66	36	Y	5.17306	offtargets	goodKmers
kmer_91558758.0	AGCTAGAGACATAATCTTTTCACCG	50.3182	31582.9	0.00159321	31633.2	2	0	203	0	205	0.990244	pass	99	2	97	Y	4.50014	offtargets	goodKmers
kmer_9167626.0	AAACATGGCCATGGGGACGGATGAG	293.03	134953	0.00217135	135246	9	25	1361	0	1395	0.975627	pass	267	34	233	Y	5.13112	offtargets	goodKmers
kmer_92033190.0	AGCTCTTCTAGTTCAAAAGTTATGG	951.113	119756	0.00794209	120707	67	41	3685	3	3796	0.970759	pass	198530	111	198419	Y	5.08173	offtargets	goodKmers
kmer_9226886.0	AAACATTCAAACATGGCCATGGGGA	406.492	136641	0.00297489	137047	24	37	1817	0	1878	0.967519	pass	408	61	347	Y	5.13687	offtargets	goodKmers
kmer_9228694.0	AAACATTCAAGCATGGCCATGGGGA	979.725	379182	0.00258379	380162	34	88	13824	0	13946	0.991252	pass	446	122	324	Y	5.57997	offtargets	goodKmers
kmer_92534698.0	AGCTGTTTTCAAGAAAAAACACCTC	117.409	179294	0.000654841	179411	4	1	758	0	763	0.993447	pass	18	5	13	Y	5.25385	offtargets	goodKmers
kmer_92553587.0	AGCTTAACCTTTATGGGAAAACTTG	0	37060.1	0	37060.1	1	2	162	0	165	0.981818	pass	77	3	74	Y	4.56891	offtargets	goodKmers
kmer_92553623.0	AGCTTAACCTTTATGGGTAAACTTG	197.326	107935	0.00182819	108132	16	17	3774	0	3807	0.991332	pass	83	33	50	Y	5.03395	offtargets	goodKmers
kmer_92553661.0	AGCTTAACCTTTATGGGTCATATTA	1619.06	355798	0.0045505	357417	199	211	7251	0	7661	0.946482	pass	508	410	98	Y	5.55318	offtargets	goodKmers
kmer_92932456.0	AGCTTTCTCACCCGTCCCCATGGCC	263.431	260570	0.00101098	260833	25	27	5274	0	5326	0.990237	pass	93869	52	93817	Y	5.41636	offtargets	goodKmers
kmer_92932738.0	AGCTTTCTCATCCGTCCCCATGGCC	903.755	253123	0.00357042	254027	23	58	5515	0	5596	0.985525	pass	1504	81	1423	Y	5.40488	offtargets	goodKmers
kmer_92932757.0	AGCTTTCTCATCCGTCCCTATGGCC	226.925	93367.1	0.00243046	93594	24	11	446	0	481	0.927235	pass	93816	35	93781	Y	4.97125	offtargets	goodKmers
kmer_93256115.0	AGGAAATTAAAAATTGCGAAGCAAG	190.42	157933	0.0012057	158123	17	28	1744	0	1789	0.974846	pass	150	45	105	Y	5.199	offtargets	goodKmers
kmer_93296633.0	AGGAACATATAGTAAATTACCTCTG	31.5722	116136	0.000271855	116168	1	0	459	0	460	0.997826	pass	699	1	698	Y	5.06509	offtargets	goodKmers
kmer_93296658.0	AGGAACATATAGTAAATTGCCTCTG	1582.56	418942	0.00377752	420525	260	194	12883	0	13337	0.965959	pass	738	454	284	Y	5.62379	offtargets	goodKmers
kmer_93297598.0	AGGAACATCCAACTACAACACTTGA	221.992	84438.1	0.00262905	84660.1	1	3	2831	0	2835	0.998589	pass	210644	4	210640	Y	4.92768	offtargets	goodKmers
kmer_94366226.0	AGGATCTTGGCGATGAAATAGTTTC	82.8771	25474.2	0.00325337	25557.1	1	0	21	0	22	0.954545	pass	184260	1	184259	Y	4.40751	offtargets	goodKmers
kmer_94366266.0	AGGATCTTGGCGATGTAAAAGTTTC	738.001	302460	0.00244	303198	40	47	5452	0	5539	0.984293	pass	184311	87	184224	Y	5.48173	offtargets	goodKmers
kmer_94366404.0	AGGATCTTGGTGATGAAAAAGTTTC	757.733	83531.8	0.00907119	84289.5	46	4	2421	0	2471	0.979765	pass	184344	50	184294	Y	4.92577	offtargets	goodKmers
kmer_94688185.0	AGGCAATTTACTATATGTTCCTTTG	1568.74	415616	0.00377449	417185	236	184	12626	0	13046	0.967806	pass	657	420	237	Y	5.62033	offtargets	goodKmers
kmer_94959063.0	AGGCCATCTACTAGGCTACCAGTGA	141.088	182244	0.000774171	182385	13	28	3535	0	3576	0.988535	pass	603	41	562	Y	5.26099	offtargets	goodKmers
kmer_94966417.0	AGGCCATTTACTAGGCTACAAGTGA	57.2246	103902	0.000550756	103959	63	7	826	0	896	0.921875	pass	8430	70	8360	Y	5.01686	offtargets	goodKmers
kmer_94966439.0	AGGCCATTTACTAGGCTACCAGTGA	1904.2	147311	0.0129264	149215	128	171	6416	0	6715	0.955473	pass	717	299	418	Y	5.17381	offtargets	goodKmers
kmer_95340311.0	AGGCTACAAGTGACTCTGATCTTTA	87.8102	103382	0.000849376	103470	0	2	766	0	768	0.997396	pass	494	2	492	Y	5.01481	offtargets	goodKmers
kmer_95343765.0	AGGCTACCAGTGACTCTGATCTTTA	932.367	236649	0.00393987	237581	48	136	7330	0	7514	0.975512	pass	377	184	193	Y	5.37581	offtargets	goodKmers
kmer_95500154.0	AGGCTTCATGAATAAGCAAATCAAA	275.27	204808	0.00134404	205083	35	70	3888	0	3993	0.973704	pass	75696	105	75591	Y	5.31193	offtargets	goodKmers
kmer_95738180.0	AGGGACGGATGAGAAAGCTCAAGTG	260.471	96082.9	0.0027109	96343.4	22	19	424	0	465	0.911828	pass	92539	41	92498	Y	4.98382	offtargets	goodKmers
kmer_96444288.0	AGGGTAATATGACCCATAAAGGTTA	1560.85	345937	0.00451195	347498	193	198	6912	0	7303	0.94646	pass	546	391	155	Y	5.54095	offtargets	goodKmers
kmer_96444317.0	AGGGTAATATGACCCATTATGAAAC	467.663	76210.6	0.00613646	76678.3	190	44	2838	0	3072	0.923828	pass	46765	234	46531	Y	4.88467	offtargets	goodKmers
kmer_96933514.0	AGGTATTGAAGTGGTCTACAATATC	114.449	39689.8	0.00288359	39804.2	2	0	723	0	725	0.997241	pass	214746	2	214744	Y	4.59993	offtargets	goodKmers
kmer_96995591.0	AGGTCATTCATTATCGTTCTTATGC	1409.9	483404	0.00291661	484814	74	120	13975	0	14169	0.986308	pass	67937	194	67743	Y	5.68558	offtargets	goodKmers
kmer_97458120.0	AGGTTAAGCTCAGAGCAAAGGAACA	1674.31	529196	0.00316388	530870	230	201	12593	0	13024	0.966907	pass	700	431	269	Y	5.72499	offtargets	goodKmers
kmer_97766598.0	AGGTTTTGTGGAAAGTCTTCAAATG	1933.8	526274	0.00367451	528208	218	248	11349	0	11815	0.960559	pass	757	466	291	Y	5.7228	offtargets	goodKmers
kmer_97946914.0	AGTAAATTACCTCTGAAGTTGAAGG	30.5856	117231	0.0002609	117262	2	0	467	0	469	0.995736	pass	579	2	577	Y	5.06916	offtargets	goodKmers
kmer_97952176.0	AGTAAATTGCCTCTGAAGTTGAAGG	1673.33	375297	0.00445868	376970	243	204	11335	0	11782	0.962061	pass	691	447	244	Y	5.57631	offtargets	goodKmers
kmer_97952182.0	AGTAAATTGCCTCTGAAGTTGACGG	0	47472.2	0	47472.2	0	2	1268	0	1270	0.998425	pass	596	2	594	Y	4.67644	offtargets	goodKmers
kmer_98947118.0	AGTATGAAACTATTTCATCGCCAAG	25.6524	24870	0.00103146	24895.7	1	0	20	0	21	0.952381	pass	127683	1	127682	Y	4.39612	offtargets	goodKmers
kmer_98947236.0	AGTATGAAACTTTTACATCGCCAAG	321.642	68070.3	0.00472514	68391.9	16	32	1404	0	1452	0.966942	pass	127773	48	127725	Y	4.835	offtargets	goodKmers
kmer_98947278.0	AGTATGAAACTTTTTCATCACCAAG	335.455	82981.3	0.00404254	83316.8	9	2	2393	0	2404	0.995424	pass	127740	11	127729	Y	4.92073	offtargets	goodKmers
kmer_9922098.0	AAACCGTCAACTTCAGAGGCAATTT	0	47345.5	0	47345.5	0	2	1270	0	1272	0.998428	pass	798	2	796	Y	4.67528	offtargets	goodKmers
kmer_99263004.0	AGTCACTGGTAGCCTAGTAAATGGC	1681.22	111823	0.0150347	113504	100	152	6323	0	6575	0.961673	pass	697	252	445	Y	5.05501	offtargets	goodKmers
kmer_99263020.0	AGTCACTGGTAGCCTAGTAGATGGC	141.088	182579	0.00077275	182720	13	28	3548	0	3589	0.988576	pass	559	41	518	Y	5.26179	offtargets	goodKmers
kmer_99266849.0	AGTCACTTGTAGCCTAGTAAATGGC	59.1979	102549	0.000577265	102608	63	7	837	0	907	0.922822	pass	2308	70	2238	Y	5.01118	offtargets	goodKmers
kmer_99382864.0	AGTCATTGGGGCTTCATGAATAAGC	67.091	77694.7	0.000863521	77761.8	11	11	2853	0	2875	0.992348	pass	210530	22	210508	Y	4.89077	offtargets	goodKmers
kmer_99459862.0	AGTCCCCAGAAGCACATTTGAAGAC	22.6925	43683.9	0.000519471	43706.6	8	8	757	0	773	0.979301	pass	146	16	130	Y	4.64055	offtargets	goodKmers
kmer_99462154.0	AGTCCCCCGAAGCACATTTGAAGAC	1799.62	515275	0.00349254	517075	23	20	517	0	560	0.923214	pass	177	43	134	Y	5.71355	offtargets	goodKmers
kmer_9988253.0	AAACCTATGCGCAGATATTGTAGAC	0	37061.2	0	37061.2	1	0	330	0	331	0.996979	pass	237	1	236	Y	4.56892	offtargets	goodKmers
kmer_9988281.0	AAACCTATGCGCAGATCTTGTAGAC	2053.18	218309	0.00940493	220362	47	100	6129	0	6276	0.976577	pass	3837	147	3690	Y	5.34314	offtargets	goodKmers
kmer_99952664.0	AGTCTTCAAATGTGCTTCGGGGGAC	1768.04	514459	0.0034367	516227	22	20	520	0	562	0.925267	pass	178	42	136	Y	5.71284	offtargets	goodKmers
kmer_99952686.0	AGTCTTCAAATGTGCTTCTGGGGAC	21.7059	43641.3	0.000497371	43663	8	8	759	0	775	0.979355	pass	148	16	132	Y	4.64011	offtargets	goodKmers

## Sheet: candidateYkmers_PAM_<25pb
	grna	strand	kmer_id	seq	female	male	CQ	sum	hits_X	hits_A	hits_Y	hits_GA	hits_sum	perchitsX	hits_threshold	sum_offtargets	offtargets	degen_targets	candidate	log10sum	label	selection	start_G
2	CCTTTGTGCATATATTGTAGAC	-	kmer_10106512.0	AAACCTTTGTGCATATATTGTAGAC	26.6391	94725.5	0.000281224	94752.1	0	0	170	0	170	1	pass	9	0	9	Y	4.97659	pass	goodKmers	TRUE
4	TATTGCCTTTTAAAGTTAGAGG	+	kmer_101909449.0	AGTTATTGCCTTTTAAAGTTAGAGG	0	59872.2	0	59872.2	0	0	311	0	311	1	pass	137	0	137	Y	4.77723	pass	goodKmers	FALSE
7	AATCTTTTCACCGTTGGATAGG	+	kmer_105390001.0	ATAATCTTTTCACCGTTGGATAGGA	0	30154.6	0	30154.6	0	0	79	0	79	1	pass	46	0	46	Y	4.47935	pass	goodKmers	FALSE
9	AAACTAAGAAGAATAGAATCGG	+	kmer_11028416.0	AAACTAAGAAGAATAGAATCGGAAT	0	40795.8	0	40795.8	0	0	2	0	2	1	pass	0	0	0	Y	4.61062	pass	goodKmers	FALSE
10	AATAAGCAAATCAAAGCCCTGG	+	kmer_110683654.0	ATCAATAAGCAAATCAAAGCCCTGG	10.853	31052.7	0.000349503	31063.6	0	0	12	0	12	1	pass	282219	0	282219	Y	4.49225	pass	goodKmers	FALSE
12	CCAGATTCTTCATTCCAAATACA	-	kmer_112447156.0	ATCCAGATTCTTCATTCCAAATACA	0	17896.5	0	17896.5	0	0	79	0	79	1	pass	0	0	0	Y	4.25277	pass	goodKmers	FALSE
13	CCAGATTCTTCATTCCAAATGCA	-	kmer_112447163.0	ATCCAGATTCTTCATTCCAAATGCA	58.2113	539339	0.000107931	539397	0	0	34920	0	34920	1	pass	0	0	0	Y	5.73191	pass	goodKmers	FALSE
14	CCAGATTCTTCATTCCAAATGTA	-	kmer_112447167.0	ATCCAGATTCTTCATTCCAAATGTA	0	23217.6	0	23217.6	0	0	20	0	20	1	pass	0	0	0	Y	4.36582	pass	goodKmers	FALSE
15	CCATATTCTTCATTCCAAATGCA	-	kmer_112525019.0	ATCCATATTCTTCATTCCAAATGCA	4.93316	28305.5	0.000174283	28310.4	0	0	75	0	75	1	pass	0	0	0	Y	4.45195	pass	goodKmers	FALSE
16	CCATCATCCAGATTCTTCATTCC	-	kmer_112534693.0	ATCCATCATCCAGATTCTTCATTCC	13.8128	119741	0.000115356	119755	0	0	1472	0	1472	1	pass	0	0	0	Y	5.07829	pass	goodKmers	TRUE
21	CCTATCCAACGGTGAAAAGATTA	-	kmer_113233597.0	ATCCTATCCAACGGTGAAAAGATTA	0	30068.4	0	30068.4	0	0	60	0	60	1	pass	1	0	1	Y	4.47811	pass	goodKmers	FALSE
22	CCTGAAAGCCAAGAAACTAAGAA	-	kmer_113325200.0	ATCCTGAAAGCCAAGAAACTAAGAA	34.5321	371154	9.3e-05	371189	0	0	34412	0	34412	1	pass	0	0	0	Y	5.5696	pass	goodKmers	FALSE
23	CCTGAAAGCCAAGAAACTTAGAA	-	kmer_113325221.0	ATCCTGAAAGCCAAGAAACTTAGAA	0	38471.3	0	38471.3	0	0	60	0	60	1	pass	0	0	0	Y	4.58514	pass	goodKmers	FALSE
24	CCTGAAAGCCTAGAAACTAAGAA	-	kmer_113325326.0	ATCCTGAAAGCCTAGAAACTAAGAA	14.7995	146079	0.000101312	146094	0	0	1602	0	1602	1	pass	0	0	0	Y	5.16463	pass	goodKmers	FALSE
25	CCTGAAAGCTAAGAAACTAAGAA	-	kmer_113325417.0	ATCCTGAAAGCTAAGAAACTAAGAA	0	23325	0	23325	0	0	100	0	100	1	pass	0	0	0	Y	4.36782	pass	goodKmers	FALSE
26	CCTGAAGCAAAGAAACTAAGAAG	-	kmer_113328012.0	ATCCTGAAGCAAAGAAACTAAGAAG	0	17944.1	0	17944.1	0	0	3	0	3	1	pass	0	0	0	Y	4.25392	pass	goodKmers	FALSE
27	CCTGTAAGCCAAGAAACTAAGAA	-	kmer_113383096.0	ATCCTGTAAGCCAAGAAACTAAGAA	0	22631.6	0	22631.6	0	0	21	0	21	1	pass	0	0	0	Y	4.35472	pass	goodKmers	FALSE
28	CCTGTAAGCCTAGAAACTAAGAA	-	kmer_113383140.0	ATCCTGTAAGCCTAGAAACTAAGAA	0	17690.7	0	17690.7	0	0	8	0	8	1	pass	0	0	0	Y	4.24775	pass	goodKmers	FALSE
29	CCTTAAAGCCAAGAAACTAAGAA	-	kmer_113404823.0	ATCCTTAAAGCCAAGAAACTAAGAA	6.90642	95908.5	7.2e-05	95915.4	0	0	181	0	181	1	pass	0	0	0	Y	4.98189	pass	goodKmers	FALSE
30	CCTTAAAGCCTAGAAACTAAGAA	-	kmer_113404905.0	ATCCTTAAAGCCTAGAAACTAAGAA	0	31661	0	31661	0	0	27	0	27	1	pass	0	0	0	Y	4.50052	pass	goodKmers	FALSE
32	GAAGAATCTGGATGATAGAAGG	+	kmer_117109968.0	ATGAAGAATCTGGATGATAGAAGGA	0	22134.9	0	22134.9	0	0	1530	0	1530	1	pass	0	0	0	Y	4.34508	pass	goodKmers	TRUE
33	GAAGAATCTGGATGATAGATGG	+	kmer_117109982.0	ATGAAGAATCTGGATGATAGATGGA	12.8262	196070	6.54e-05	196083	0	0	17555	0	17555	1	pass	0	0	0	Y	5.29244	pass	goodKmers	TRUE
34	GAAGAATCTGGATGATGGATGG	+	kmer_117110020.0	ATGAAGAATCTGGATGATGGATGGA	16.7727	120135	0.000139615	120152	0	0	1355	0	1355	1	pass	0	0	0	Y	5.07973	pass	goodKmers	TRUE
36	GCATTTGGAATGAAGAATCTGG	+	kmer_119154794.0	ATGCATTTGGAATGAAGAATCTGGA	9.86632	91007.1	0.000108413	91017	0	0	1152	0	1152	1	pass	0	0	0	Y	4.95912	pass	goodKmers	TRUE
39	GTATTTGGAATGAAGAATCTGG	+	kmer_122205662.0	ATGTATTTGGAATGAAGAATCTGGA	0	17361.2	0	17361.2	0	0	10	0	10	1	pass	0	0	0	Y	4.23958	pass	goodKmers	TRUE
49	CCAAATACATAGAAACTAAGAA	-	kmer_126255546.0	ATTCCAAATACATAGAAACTAAGAA	0	17556.9	0	17556.9	0	0	9	0	9	1	pass	82	0	82	Y	4.24445	pass	goodKmers	FALSE
50	CCAAATGCAAAGAAACTAAGAA	-	kmer_126257101.0	ATTCCAAATGCAAAGAAACTAAGAA	53.2781	483750	0.000110136	483803	0	0	27746	0	27746	1	pass	0	0	0	Y	5.68467	pass	goodKmers	FALSE
51	CCAAATGCACAGAAACTAAGAA	-	kmer_126257196.0	ATTCCAAATGCACAGAAACTAAGAA	0	17726.2	0	17726.2	0	0	13	0	13	1	pass	0	0	0	Y	4.24862	pass	goodKmers	FALSE
52	CCAAATGCATAGAAACTAAGAA	-	kmer_126257249.0	ATTCCAAATGCATAGAAACTAAGAA	7.89305	104484	7.55e-05	104492	0	0	1070	0	1070	1	pass	26	0	26	Y	5.01908	pass	goodKmers	FALSE
53	CCAAATGTAAAGAAACTAAGAA	-	kmer_126257561.0	ATTCCAAATGTAAAGAAACTAAGAA	0	24752.4	0	24752.4	0	0	7	0	7	1	pass	0	0	0	Y	4.39362	pass	goodKmers	FALSE
55	TCGTGATTTCTAAGTTTCTTGG	+	kmer_126975565.0	ATTCGTGATTTCTAAGTTTCTTGGC	0	31416.7	0	31416.7	0	0	14	0	14	1	pass	0	0	0	Y	4.49716	pass	goodKmers	FALSE
56	TCTATTCTTCTTAGTTTCTAGG	+	kmer_127125158.0	ATTCTATTCTTCTTAGTTTCTAGGC	16.7727	180284	9.3e-05	180301	0	0	1706	0	1706	1	pass	0	0	0	Y	5.256	pass	goodKmers	FALSE
57	TCTATTCTTCTTAGTTTCTTGG	+	kmer_127125181.0	ATTCTATTCTTCTTAGTTTCTTGGC	40.4519	445997	9.07e-05	446037	0	0	34753	0	34753	1	pass	0	0	0	Y	5.64937	pass	goodKmers	FALSE
58	TCTAAGTTTCTTGGCTTTCAGG	+	kmer_130755648.0	ATTTCTAAGTTTCTTGGCTTTCAGG	0	27293.8	0	27293.8	0	0	32	0	32	1	pass	0	0	0	Y	4.43606	pass	goodKmers	FALSE
59	TTCTTAGTTTCTATGCATTTGG	+	kmer_130860583.0	ATTTCTTAGTTTCTATGCATTTGGA	7.89305	103173	7.65e-05	103181	0	0	1068	0	1068	1	pass	27	0	27	Y	5.0136	pass	goodKmers	FALSE
60	TTCTTAGTTTCTATGTATTTGG	+	kmer_130860599.0	ATTTCTTAGTTTCTATGTATTTGGA	0	17428.1	0	17428.1	0	0	9	0	9	1	pass	84	0	84	Y	4.24125	pass	goodKmers	FALSE
61	TTCTTAGTTTCTGTGCATTTGG	+	kmer_130860620.0	ATTTCTTAGTTTCTGTGCATTTGGA	0	19017.7	0	19017.7	0	0	13	0	13	1	pass	0	0	0	Y	4.27916	pass	goodKmers	FALSE
62	TTCTTAGTTTCTTTACATTTGG	+	kmer_130860664.0	ATTTCTTAGTTTCTTTACATTTGGA	0	24582.1	0	24582.1	0	0	7	0	7	1	pass	0	0	0	Y	4.39062	pass	goodKmers	FALSE
63	TTCTTAGTTTCTTTGCATTTGG	+	kmer_130860704.0	ATTTCTTAGTTTCTTTGCATTTGGA	55.2514	484449	0.00011405	484504	0	0	27687	0	27687	1	pass	0	0	0	Y	5.6853	pass	goodKmers	FALSE
65	TTTATTCTTCTTAGTTTCTTGG	+	kmer_131858788.0	ATTTTATTCTTCTTAGTTTCTTGGC	0	33637.8	0	33637.8	0	0	10	0	10	1	pass	3	0	3	Y	4.52683	pass	goodKmers	FALSE
68	TTTTTAATATCCTATCCAACGG	+	kmer_132421345.0	ATTTTTAATATCCTATCCAACGGTG	0	29740	0	29740	0	0	68	0	68	1	pass	80	0	80	Y	4.47334	pass	goodKmers	FALSE
78	TTTTTAATATCCTATCCAACGG	+	kmer_141196052.0	CAATTTTTAATATCCTATCCAACGG	0	29773.4	0	29773.4	0	0	67	0	67	1	pass	35	0	35	Y	4.47383	pass	goodKmers	FALSE
87	CCTCTAACTTTAAAAGGCAATAA	-	kmer_145202189.0	CACCTCTAACTTTAAAAGGCAATAA	0	59499.2	0	59499.2	0	0	309	0	309	1	pass	9	0	9	Y	4.77451	pass	goodKmers	FALSE
96	AATCTTTTCACCGTTGGATAGG	+	kmer_153737087.0	CATAATCTTTTCACCGTTGGATAGG	0	29993.4	0	29993.4	0	0	79	0	79	1	pass	70	0	70	Y	4.47703	pass	goodKmers	FALSE
97	CCAGATTCTTCATTCCAAATAC	-	kmer_155216606.0	CATCCAGATTCTTCATTCCAAATAC	0	17015.5	0	17015.5	0	0	80	0	80	1	pass	0	0	0	Y	4.23084	pass	goodKmers	TRUE
98	CCAGATTCTTCATTCCAAATGC	-	kmer_155216611.0	CATCCAGATTCTTCATTCCAAATGC	54.2648	519275	0.000104501	519329	0	0	34781	0	34781	1	pass	0	0	0	Y	5.71544	pass	goodKmers	TRUE
99	CCATATTCTTCATTCCAAATGC	-	kmer_155239088.0	CATCCATATTCTTCATTCCAAATGC	0	23083.8	0	23083.8	0	0	56	0	56	1	pass	0	0	0	Y	4.36331	pass	goodKmers	TRUE
100	CCATCATCCAGATTCTTCATTC	-	kmer_155241956.0	CATCCATCATCCAGATTCTTCATTC	14.7995	119553	0.00012379	119568	0	0	1439	0	1439	1	pass	0	0	0	Y	5.07761	pass	goodKmers	TRUE
104	CCTGAAAGCCAAGAAACTAAGA	-	kmer_155470451.0	CATCCTGAAAGCCAAGAAACTAAGA	33.5455	364892	9.19e-05	364926	0	0	34435	0	34435	1	pass	0	0	0	Y	5.5622	pass	goodKmers	FALSE
105	CCTGAAAGCCAAGAAACTTAGA	-	kmer_155470466.0	CATCCTGAAAGCCAAGAAACTTAGA	0	38406.4	0	38406.4	0	0	63	0	63	1	pass	0	0	0	Y	4.5844	pass	goodKmers	FALSE
106	CCTGAAAGCCTAGAAACTAAGA	-	kmer_155470555.0	CATCCTGAAAGCCTAGAAACTAAGA	12.8262	141955	9.04e-05	141968	0	0	1604	0	1604	1	pass	0	0	0	Y	5.15219	pass	goodKmers	FALSE
107	CCTGAAAGCTAAGAAACTAAGA	-	kmer_155470621.0	CATCCTGAAAGCTAAGAAACTAAGA	0	22963.1	0	22963.1	0	0	102	0	102	1	pass	0	0	0	Y	4.36103	pass	goodKmers	FALSE
108	CCTGTAAGCCAAGAAACTAAGA	-	kmer_155486118.0	CATCCTGTAAGCCAAGAAACTAAGA	0	21453.7	0	21453.7	0	0	21	0	21	1	pass	0	0	0	Y	4.3315	pass	goodKmers	FALSE
109	CCTTAAAGCCAAGAAACTAAGA	-	kmer_155491741.0	CATCCTTAAAGCCAAGAAACTAAGA	5.91979	91823.1	6.45e-05	91829	0	0	182	0	182	1	pass	0	0	0	Y	4.96298	pass	goodKmers	FALSE
110	CCTTAAAGCCTAGAAACTAAGA	-	kmer_155491802.0	CATCCTTAAAGCCTAGAAACTAAGA	0	31282.9	0	31282.9	0	0	27	0	27	1	pass	0	0	0	Y	4.49531	pass	goodKmers	FALSE
120	CCAAATACATAGAAACTAAGAAA	-	kmer_159929015.0	CCAAATACATAGAAACTAAGAAATC	0	17334.9	0	17334.9	0	0	9	0	9	1	pass	59	0	59	Y	4.23892	pass	goodKmers	FALSE
121	CCAAATGCAAAGAAACTAAGAAA	-	kmer_159977901.0	CCAAATGCAAAGAAACTAAGAAATC	55.2514	480791	0.000114918	480846	0	0	27649	0	27649	1	pass	0	0	0	Y	5.68201	pass	goodKmers	FALSE
122	CCAAATGCACAGAAACTAAGAAA	-	kmer_159978730.0	CCAAATGCACAGAAACTAAGAAATC	0	18793.6	0	18793.6	0	0	13	0	13	1	pass	0	0	0	Y	4.27401	pass	goodKmers	FALSE
123	CCAAATGCATAGAAACTAAGAAA	-	kmer_159979708.0	CCAAATGCATAGAAACTAAGAAATC	6.90642	102277	6.75e-05	102284	0	0	1066	0	1066	1	pass	57	0	57	Y	5.00981	pass	goodKmers	FALSE
124	CCAAATGTAAAGAAACTAAGAAA	-	kmer_159991512.0	CCAAATGTAAAGAAACTAAGAAATC	0	24394.5	0	24394.5	0	0	9	0	9	1	pass	0	0	0	Y	4.38729	pass	goodKmers	FALSE
126	CCAAGAAACTAAGAAGAATAAAA	-	kmer_160429775.0	CCAAGAAACTAAGAAGAATAAAATC	0	33242.4	0	33242.4	0	0	10	0	10	1	pass	3	0	3	Y	4.52169	pass	goodKmers	FALSE
127	CCAAGAAACTAAGAAGAATAGAA	-	kmer_160429790.0	CCAAGAAACTAAGAAGAATAGAATA	0	25651.6	0	25651.6	0	0	26	0	26	1	pass	0	0	0	Y	4.40911	pass	goodKmers	FALSE
128	CCAAGAAACTAAGAAGAATAGAA	-	kmer_160429791.0	CCAAGAAACTAAGAAGAATAGAATC	38.4786	420192	9.16e-05	420230	0	0	34788	0	34788	1	pass	0	0	0	Y	5.62349	pass	goodKmers	FALSE
129	CCAAGAAACTTAGAAATCACGAA	-	kmer_160430214.0	CCAAGAAACTTAGAAATCACGAATC	0	31281.8	0	31281.8	0	0	14	0	14	1	pass	0	0	0	Y	4.49529	pass	goodKmers	FALSE
138	CCAGATTCTTCATTCCAAATACA	-	kmer_162614353.0	CCAGATTCTTCATTCCAAATACATA	0	17358.2	0	17358.2	0	0	9	0	9	1	pass	0	0	0	Y	4.2395	pass	goodKmers	FALSE
139	CCAGATTCTTCATTCCAAATGCA	-	kmer_162614364.0	CCAGATTCTTCATTCCAAATGCAAA	47.3583	439181	0.000107833	439228	0	0	32531	0	32531	1	pass	0	0	0	Y	5.64269	pass	goodKmers	FALSE
140	CCAGATTCTTCATTCCAAATGCA	-	kmer_162614367.0	CCAGATTCTTCATTCCAAATGCACA	0	18077.9	0	18077.9	0	0	36	0	36	1	pass	0	0	0	Y	4.25715	pass	goodKmers	FALSE
141	CCAGATTCTTCATTCCAAATGCA	-	kmer_162614369.0	CCAGATTCTTCATTCCAAATGCATA	9.86632	90902.7	0.000108537	90912.6	0	0	1125	0	1125	1	pass	0	0	0	Y	4.95862	pass	goodKmers	FALSE
142	CCAGATTCTTCATTCCAAATGTA	-	kmer_162614380.0	CCAGATTCTTCATTCCAAATGTAAA	0	22123.8	0	22123.8	0	0	13	0	13	1	pass	0	0	0	Y	4.34486	pass	goodKmers	FALSE
150	CCATATTCTTCATTCCAAATGCA	-	kmer_163660843.0	CCATATTCTTCATTCCAAATGCAAA	6.90642	25612	0.000269656	25618.9	0	0	65	0	65	1	pass	0	0	0	Y	4.40856	pass	goodKmers	FALSE
151	CCATCATCCAGATTCTTCATTCC	-	kmer_163767860.0	CCATCATCCAGATTCTTCATTCCAA	13.8128	124298	0.000111126	124312	0	0	1897	0	1897	1	pass	0	0	0	Y	5.09451	pass	goodKmers	TRUE
165	AAACACCTCTAACTTTAAAAGG	+	kmer_1646311.0	AAAAACACCTCTAACTTTAAAAGGC	0	58787.5	0	58787.5	0	0	370	0	370	1	pass	2105	0	2105	Y	4.76928	pass	goodKmers	FALSE
170	CCCAGTATGAAACTATTTCATCG	-	kmer_165496906.0	CCCAGTATGAAACTATTTCATCGCC	26.6391	25381.9	0.00104953	25408.5	0	0	17	0	17	1	pass	19396	0	19396	Y	4.40498	pass	goodKmers	FALSE
177	AATCACGAATCAGAATAGTCGG	+	kmer_16645454.0	AAATCACGAATCAGAATAGTCGGTT	0	37839.7	0	37839.7	0	0	40	0	40	1	pass	0	0	0	Y	4.57795	pass	goodKmers	FALSE
185	CCTAGAAACTAAGAAGAATAGAA	-	kmer_173377902.0	CCTAGAAACTAAGAAGAATAGAATC	16.7727	172809	9.71e-05	172826	0	0	1728	0	1728	1	pass	0	0	0	Y	5.23761	pass	goodKmers	FALSE
192	CCTGAAAGCCAAGAAACTAAGAA	-	kmer_174550933.0	CCTGAAAGCCAAGAAACTAAGAAGA	36.5054	365348	9.99e-05	365385	0	0	33986	0	33986	1	pass	0	0	0	Y	5.56275	pass	goodKmers	FALSE
193	CCTGAAAGCCTAGAAACTAAGAA	-	kmer_174551195.0	CCTGAAAGCCTAGAAACTAAGAAGA	12.8262	143531	8.94e-05	143544	0	0	1577	0	1577	1	pass	0	0	0	Y	5.15699	pass	goodKmers	FALSE
194	CCTGAAAGCTAAGAAACTAAGAA	-	kmer_174551559.0	CCTGAAAGCTAAGAAACTAAGAAGA	0	22453.2	0	22453.2	0	0	97	0	97	1	pass	0	0	0	Y	4.35128	pass	goodKmers	FALSE
195	CCTGAAGCAAAGAAACTAAGAAG	-	kmer_174574229.0	CCTGAAGCAAAGAAACTAAGAAGAA	0	17880.3	0	17880.3	0	0	3	0	3	1	pass	0	0	0	Y	4.25237	pass	goodKmers	FALSE
196	CCTGTAAGCCAAGAAACTAAGAA	-	kmer_175152009.0	CCTGTAAGCCAAGAAACTAAGAAGA	0	22110.6	0	22110.6	0	0	19	0	19	1	pass	0	0	0	Y	4.3446	pass	goodKmers	FALSE
197	CCTGTAAGCCTAGAAACTAAGAA	-	kmer_175152146.0	CCTGTAAGCCTAGAAACTAAGAAGA	0	17738.3	0	17738.3	0	0	8	0	8	1	pass	0	0	0	Y	4.24891	pass	goodKmers	FALSE
201	CCTTAAAGCCAAGAAACTAAGAA	-	kmer_175396897.0	CCTTAAAGCCAAGAAACTAAGAAGA	6.90642	93038.6	7.42e-05	93045.5	0	0	171	0	171	1	pass	0	0	0	Y	4.9687	pass	goodKmers	FALSE
202	CCTTAAAGCCTAGAAACTAAGAA	-	kmer_175397105.0	CCTTAAAGCCTAGAAACTAAGAAGA	0	29492.6	0	29492.6	0	0	25	0	25	1	pass	0	0	0	Y	4.46971	pass	goodKmers	FALSE
207	CCTTTATGGGTAAATTTGCTTCG	-	kmer_176213561.0	CCTTTATGGGTAAATTTGCTTCGCA	0	23208.5	0	23208.5	0	0	191	0	191	1	pass	79	0	79	Y	4.36565	pass	goodKmers	FALSE
211	CCTTTGTGCATATATTGTAGACC	-	kmer_176417592.0	CCTTTGTGCATATATTGTAGACCAC	44.3984	94080.7	0.000471918	94125.1	0	0	161	0	161	1	pass	23	0	23	Y	4.97371	pass	goodKmers	TRUE
212	CGATGAAATAGTTTCATACTGG	+	kmer_180643469.0	CGATGAAATAGTTTCATACTGGGTC	0	25434.6	0	25434.6	0	0	17	0	17	1	pass	19198	0	19198	Y	4.40542	pass	goodKmers	FALSE
219	CCATCCATCATCCAGATTCTTCA	-	kmer_197348210.0	CTCCATCCATCATCCAGATTCTTCA	16.7727	120844	0.000138796	120861	0	0	1341	0	1341	1	pass	0	0	0	Y	5.08229	pass	goodKmers	FALSE
220	CCATCTATCATCCAGATTCTTCA	-	kmer_197358615.0	CTCCATCTATCATCCAGATTCTTCA	12.8262	195999	6.54e-05	196012	0	0	17495	0	17495	1	pass	0	0	0	Y	5.29228	pass	goodKmers	FALSE
221	CCTTCTATCATCCAGATTCTTCA	-	kmer_198017937.0	CTCCTTCTATCATCCAGATTCTTCA	0	22256.6	0	22256.6	0	0	1528	0	1528	1	pass	0	0	0	Y	4.34746	pass	goodKmers	FALSE
230	TCTTAGTTTCTAGGCTTACAGG	+	kmer_205800815.0	CTTCTTAGTTTCTAGGCTTACAGGA	0	17630.9	0	17630.9	0	0	8	0	8	1	pass	0	0	0	Y	4.24627	pass	goodKmers	FALSE
231	TCTTAGTTTCTAGGCTTTAAGG	+	kmer_205800837.0	CTTCTTAGTTTCTAGGCTTTAAGGA	0	28890.4	0	28890.4	0	0	25	0	25	1	pass	0	0	0	Y	4.46075	pass	goodKmers	FALSE
232	TCTTAGTTTCTAGGCTTTCAGG	+	kmer_205800848.0	CTTCTTAGTTTCTAGGCTTTCAGGA	13.8128	143102	9.65e-05	143116	0	0	1573	0	1573	1	pass	0	0	0	Y	5.15569	pass	goodKmers	FALSE
233	TCTTAGTTTCTTAGCTTTCAGG	+	kmer_205800901.0	CTTCTTAGTTTCTTAGCTTTCAGGA	0	23224.7	0	23224.7	0	0	96	0	96	1	pass	0	0	0	Y	4.36595	pass	goodKmers	FALSE
234	TCTTAGTTTCTTGGCTTACAGG	+	kmer_205800962.0	CTTCTTAGTTTCTTGGCTTACAGGA	0	22399.5	0	22399.5	0	0	19	0	19	1	pass	0	0	0	Y	4.35024	pass	goodKmers	FALSE
235	TCTTAGTTTCTTGGCTTTAAGG	+	kmer_205800980.0	CTTCTTAGTTTCTTGGCTTTAAGGA	6.90642	91447	7.55e-05	91453.9	0	0	171	0	171	1	pass	0	0	0	Y	4.9612	pass	goodKmers	FALSE
236	TCTTAGTTTCTTGGCTTTCAGG	+	kmer_205800993.0	CTTCTTAGTTTCTTGGCTTTCAGGA	34.5321	366570	9.42e-05	366605	0	0	33972	0	33972	1	pass	0	0	0	Y	5.5642	pass	goodKmers	FALSE
237	AAACTAAGAAGAATAGAATCGG	+	kmer_209712184.0	GAAACTAAGAAGAATAGAATCGGAA	4.93316	40909.3	0.000120588	40914.2	0	0	2	0	2	1	pass	0	0	0	Y	4.61187	pass	goodKmers	FALSE
238	GAAGAATCTGGATGATAGAAGG	+	kmer_211916533.0	GAAGAATCTGGATGATAGAAGGAGA	0	22218	0	22218	0	0	1528	0	1528	1	pass	0	0	0	Y	4.3467	pass	goodKmers	TRUE
239	GAAGAATCTGGATGATAGATGG	+	kmer_211916553.0	GAAGAATCTGGATGATAGATGGAGA	12.8262	195468	6.56e-05	195481	0	0	17496	0	17496	1	pass	0	0	0	Y	5.2911	pass	goodKmers	TRUE
240	GAAGAATCTGGATGATGGATGG	+	kmer_211916600.0	GAAGAATCTGGATGATGGATGGAGA	16.7727	120487	0.000139208	120504	0	0	1341	0	1341	1	pass	0	0	0	Y	5.081	pass	goodKmers	TRUE
241	GAAGCAAATTTACCCATAAAGG	+	kmer_212164358.0	GAAGCAAATTTACCCATAAAGGTTA	0	23656.5	0	23656.5	0	0	231	0	231	1	pass	85	0	85	Y	4.37395	pass	goodKmers	TRUE
247	GACATAATCTTTTCACCGTTGG	+	kmer_214849626.0	GACATAATCTTTTCACCGTTGGATA	0	30061.3	0	30061.3	0	0	82	0	82	1	pass	78	0	78	Y	4.47801	pass	goodKmers	TRUE
256	GATGAAATAGTTTCATACTGGG	+	kmer_221556550.0	GATGAAATAGTTTCATACTGGGTCA	0	25638.4	0	25638.4	0	0	17	0	17	1	pass	18550	0	18550	Y	4.40889	pass	goodKmers	TRUE
260	GCATTTGGAATGAAGAATCTGG	+	kmer_227830485.0	GCATTTGGAATGAAGAATCTGGATA	0	16179.2	0	16179.2	0	0	129	0	129	1	pass	0	0	0	Y	4.20896	pass	goodKmers	TRUE
282	CCGACTATTATGATTCTATTCTT	-	kmer_24777416.0	AACCGACTATTATGATTCTATTCTT	0	17882.3	0	17882.3	0	0	5	0	5	1	pass	0	0	0	Y	4.25242	pass	goodKmers	FALSE
283	CCGACTATTCCGATTCTATTCTT	-	kmer_24777467.0	AACCGACTATTCCGATTCTATTCTT	0	30397.9	0	30397.9	0	0	1	0	1	1	pass	0	0	0	Y	4.48284	pass	goodKmers	FALSE
284	CCGACTATTCTGATTCTATTCTT	-	kmer_24777561.0	AACCGACTATTCTGATTCTATTCTT	27.6257	353001	7.83e-05	353029	0	0	35079	0	35079	1	pass	0	0	0	Y	5.54781	pass	goodKmers	FALSE
285	CCGACTATTCTGATTTTATTCTT	-	kmer_24777592.0	AACCGACTATTCTGATTTTATTCTT	0	23768	0	23768	0	0	15	0	15	1	pass	0	0	0	Y	4.37599	pass	goodKmers	FALSE
286	CCGACTATTCTTATTCTATTCTT	-	kmer_24777630.0	AACCGACTATTCTTATTCTATTCTT	0	29793.7	0	29793.7	0	0	9	0	9	1	pass	0	0	0	Y	4.47412	pass	goodKmers	FALSE
287	CCGACTATTTTGATTCTATTCTT	-	kmer_24777699.0	AACCGACTATTTTGATTCTATTCTT	0	22113.6	0	22113.6	0	0	26	0	26	1	pass	0	0	0	Y	4.34466	pass	goodKmers	FALSE
288	CCGACTTTTCTGATTCTATTCTT	-	kmer_24782196.0	AACCGACTTTTCTGATTCTATTCTT	7.89305	70683.7	0.000111667	70691.6	0	0	275	0	275	1	pass	0	0	0	Y	4.84937	pass	goodKmers	FALSE
291	GCATTTGGAATGAAGAATCTGG	+	kmer_250251743.0	GTGCATTTGGAATGAAGAATCTGGA	0	17585.3	0	17585.3	0	0	38	0	38	1	pass	0	0	0	Y	4.24515	pass	goodKmers	TRUE
301	CCTTTATGGGTAAATTTGCTTCG	-	kmer_25596005.0	AACCTTTATGGGTAAATTTGCTTCG	0	23427.4	0	23427.4	0	0	193	0	193	1	pass	77	0	77	Y	4.36972	pass	goodKmers	FALSE
304	CCTTTGTGCATATATTGTAGACC	-	kmer_25619109.0	AACCTTTGTGCATATATTGTAGACC	43.4118	94743.7	0.000458202	94787.1	0	0	169	0	169	1	pass	22	0	22	Y	4.97675	pass	goodKmers	TRUE
308	CCGTTGGATAGGATATTAAAAA	-	kmer_264269725.0	TCACCGTTGGATAGGATATTAAAAA	0	29532.1	0	29532.1	0	0	70	0	70	1	pass	39	0	39	Y	4.47029	pass	goodKmers	FALSE
309	CCAGATTCTTCATTCCAAATGCA	-	kmer_265572989.0	TCCAGATTCTTCATTCCAAATGCAA	47.3583	432000	0.000109626	432047	0	0	33557	0	33557	1	pass	0	0	0	Y	5.63553	pass	goodKmers	FALSE
310	CCAGATTCTTCATTCCAAATGTA	-	kmer_265572993.0	TCCAGATTCTTCATTCCAAATGTAA	0	22083.2	0	22083.2	0	0	13	0	13	1	pass	0	0	0	Y	4.34406	pass	goodKmers	FALSE
311	CCATATTCTTCATTCCAAATGCA	-	kmer_265665537.0	TCCATATTCTTCATTCCAAATGCAA	6.90642	25550.2	0.000270308	25557.1	0	0	73	0	73	1	pass	0	0	0	Y	4.40751	pass	goodKmers	FALSE
312	CCATCATCCAGATTCTTCATTCC	-	kmer_265675155.0	TCCATCATCCAGATTCTTCATTCCA	13.8128	123916	0.000111469	123930	0	0	1889	0	1889	1	pass	0	0	0	Y	5.09318	pass	goodKmers	TRUE
314	CCTGAAAGCCAAGAAACTTAGAA	-	kmer_266545427.0	TCCTGAAAGCCAAGAAACTTAGAAA	0	27104.2	0	27104.2	0	0	40	0	40	1	pass	0	0	0	Y	4.43304	pass	goodKmers	FALSE
315	CCTGAAGCAAAGAAACTAAGAAG	-	kmer_266547860.0	TCCTGAAGCAAAGAAACTAAGAAGA	0	17842.8	0	17842.8	0	0	3	0	3	1	pass	0	0	0	Y	4.25146	pass	goodKmers	FALSE
320	CCAAATACATAGAAACTAAGAAA	-	kmer_275424121.0	TTCCAAATACATAGAAACTAAGAAA	0	17533.6	0	17533.6	0	0	9	0	9	1	pass	82	0	82	Y	4.24387	pass	goodKmers	FALSE
321	CCAAATGCAAAGAAACTAAGAAA	-	kmer_275424707.0	TTCCAAATGCAAAGAAACTAAGAAA	55.2514	485870	0.000113716	485925	0	0	27711	0	27711	1	pass	0	0	0	Y	5.68657	pass	goodKmers	FALSE
322	CCAAATGCACAGAAACTAAGAAA	-	kmer_275424770.0	TTCCAAATGCACAGAAACTAAGAAA	0	17700.8	0	17700.8	0	0	13	0	13	1	pass	0	0	0	Y	4.24799	pass	goodKmers	FALSE
323	CCAAATGCATAGAAACTAAGAAA	-	kmer_275424809.0	TTCCAAATGCATAGAAACTAAGAAA	7.89305	104678	7.54e-05	104686	0	0	1068	0	1068	1	pass	26	0	26	Y	5.01989	pass	goodKmers	FALSE
324	CCAAATGTAAAGAAACTAAGAAA	-	kmer_275424968.0	TTCCAAATGTAAAGAAACTAAGAAA	0	24696.6	0	24696.6	0	0	7	0	7	1	pass	0	0	0	Y	4.39264	pass	goodKmers	FALSE
326	AAACTAAGAAGAATAGAATCGG	+	kmer_30237188.0	AAGAAACTAAGAAGAATAGAATCGG	0	32316.9	0	32316.9	0	0	1	0	1	1	pass	0	0	0	Y	4.50943	pass	goodKmers	FALSE
327	CCAAGAAACTAAGAAGAATAAA	-	kmer_33379193.0	AAGCCAAGAAACTAAGAAGAATAAA	0	33444.1	0	33444.1	0	0	28	0	28	1	pass	0	0	0	Y	4.52432	pass	goodKmers	FALSE
328	CCAAGAAACTAAGAAGAATAGA	-	kmer_33379198.0	AAGCCAAGAAACTAAGAAGAATAGA	41.4385	445711	9.3e-05	445752	0	0	34656	0	34656	1	pass	0	0	0	Y	5.64909	pass	goodKmers	FALSE
329	CCAAGAAACTTAGAAATCACGA	-	kmer_33379319.0	AAGCCAAGAAACTTAGAAATCACGA	0	31086.2	0	31086.2	0	0	14	0	14	1	pass	0	0	0	Y	4.49257	pass	goodKmers	FALSE
332	CCTAGAAACTAAGAAGAATAGA	-	kmer_33660499.0	AAGCCTAGAAACTAAGAAGAATAGA	15.7861	177983	8.87e-05	177999	0	0	1696	0	1696	1	pass	0	0	0	Y	5.25042	pass	goodKmers	FALSE
334	AAACACCTCTAACTTTAAAAGG	+	kmer_3512967.0	AAAACACCTCTAACTTTAAAAGGCA	0	58916.3	0	58916.3	0	0	347	0	347	1	pass	35	0	35	Y	4.77024	pass	goodKmers	FALSE
344	AATCTTTTCACCGTTGGATAGG	+	kmer_44021990.0	AATCTTTTCACCGTTGGATAGGATA	0	29959.9	0	29959.9	0	0	59	0	59	1	pass	1	0	1	Y	4.47654	pass	goodKmers	FALSE
345	GAAGAATCTGGATGATAGAAGG	+	kmer_44226734.0	AATGAAGAATCTGGATGATAGAAGG	0	22141	0	22141	0	0	1532	0	1532	1	pass	0	0	0	Y	4.3452	pass	goodKmers	TRUE
346	GAAGAATCTGGATGATAGATGG	+	kmer_44226744.0	AATGAAGAATCTGGATGATAGATGG	13.8128	195816	7.05e-05	195830	0	0	17556	0	17556	1	pass	0	0	0	Y	5.29188	pass	goodKmers	TRUE
347	GAAGAATCTGGATGATGGATGG	+	kmer_44226778.0	AATGAAGAATCTGGATGATGGATGG	15.7861	120070	0.000131474	120086	0	0	1354	0	1354	1	pass	0	0	0	Y	5.07949	pass	goodKmers	TRUE
352	TTTTTAATATCCTATCCAACGG	+	kmer_50349868.0	AATTTTTAATATCCTATCCAACGGT	0	29728.8	0	29728.8	0	0	67	0	67	1	pass	35	0	35	Y	4.47318	pass	goodKmers	FALSE
357	CCTCTAACTTTAAAAGGCAATA	-	kmer_55557374.0	ACACCTCTAACTTTAAAAGGCAATA	0	59449.5	0	59449.5	0	0	308	0	308	1	pass	9	0	9	Y	4.77415	pass	goodKmers	FALSE
362	ACATTTGGAATGAAGAATCTGG	+	kmer_60789186.0	ACATTTGGAATGAAGAATCTGGATG	0	22874.9	0	22874.9	0	0	23	0	23	1	pass	0	0	0	Y	4.35936	pass	goodKmers	FALSE
367	CCCAGTATGAAACTATTTCATCG	-	kmer_63264556.0	ACCCAGTATGAAACTATTTCATCGC	27.6257	25328.2	0.00109071	25355.8	0	0	17	0	17	1	pass	19313	0	19313	Y	4.40408	pass	goodKmers	FALSE
375	CCGACTATTATGATTCTATTCTT	-	kmer_64499391.0	ACCGACTATTATGATTCTATTCTTC	0	16747.9	0	16747.9	0	0	5	0	5	1	pass	0	0	0	Y	4.22396	pass	goodKmers	FALSE
376	CCGACTATTCCGATTCTATTCTT	-	kmer_64499472.0	ACCGACTATTCCGATTCTATTCTTC	0	30713.1	0	30713.1	0	0	1	0	1	1	pass	0	0	0	Y	4.48732	pass	goodKmers	FALSE
377	CCGACTATTCTGATTCGTGATTT	-	kmer_64499592.0	ACCGACTATTCTGATTCGTGATTTC	0	37533.6	0	37533.6	0	0	33	0	33	1	pass	0	0	0	Y	4.57442	pass	goodKmers	FALSE
378	CCGACTATTCTGATTCTATTCTT	-	kmer_64499625.0	ACCGACTATTCTGATTCTATTCTTC	26.6391	352420	7.56e-05	352447	0	0	34821	0	34821	1	pass	0	0	0	Y	5.54709	pass	goodKmers	FALSE
379	CCGACTATTCTGATTTTATTCTT	-	kmer_64499667.0	ACCGACTATTCTGATTTTATTCTTC	0	23718.4	0	23718.4	0	0	12	0	12	1	pass	0	0	0	Y	4.37509	pass	goodKmers	FALSE
380	CCGACTATTCTTATTCTATTCTT	-	kmer_64499721.0	ACCGACTATTCTTATTCTATTCTTC	0	30261	0	30261	0	0	9	0	9	1	pass	0	0	0	Y	4.48088	pass	goodKmers	FALSE
381	CCGACTATTTTGATTCTATTCTT	-	kmer_64499875.0	ACCGACTATTTTGATTCTATTCTTC	0	22159.2	0	22159.2	0	0	25	0	25	1	pass	0	0	0	Y	4.34555	pass	goodKmers	FALSE
382	CCGACTTTTCTGATTCTATTCTT	-	kmer_64514263.0	ACCGACTTTTCTGATTCTATTCTTC	7.89305	70327.9	0.000112232	70335.8	0	0	269	0	269	1	pass	0	0	0	Y	4.84718	pass	goodKmers	FALSE
386	CCTCTAACTTTAAAAGGCAATAA	-	kmer_66410914.0	ACCTCTAACTTTAAAAGGCAATAAC	0	59788.1	0	59788.1	0	0	311	0	311	1	pass	131	0	131	Y	4.77661	pass	goodKmers	FALSE
398	CCTTTATGGGTAAATTTGCTTCG	-	kmer_67057009.0	ACCTTTATGGGTAAATTTGCTTCGC	0	23186.2	0	23186.2	0	0	191	0	191	1	pass	78	0	78	Y	4.36523	pass	goodKmers	FALSE
399	CCTTTGTGCATATATTGTAGACC	-	kmer_67124189.0	ACCTTTGTGCATATATTGTAGACCA	43.4118	94303.7	0.00046034	94347.1	0	0	167	0	167	1	pass	22	0	22	Y	4.97473	pass	goodKmers	TRUE
401	AAACTAAGAAGAATAGAATCGG	+	kmer_79945229.0	AGAAACTAAGAAGAATAGAATCGGA	4.93316	40610.2	0.000121476	40615.1	0	0	2	0	2	1	pass	0	0	0	Y	4.60869	pass	goodKmers	FALSE
403	AATCACGAATCAGAATAGTCGG	+	kmer_80251922.0	AGAAATCACGAATCAGAATAGTCGG	0	37941.1	0	37941.1	0	0	32	0	32	1	pass	0	0	0	Y	4.57911	pass	goodKmers	FALSE
404	AGAATAAAATCAGAATAGTCGG	+	kmer_80913185.0	AGAAGAATAAAATCAGAATAGTCGG	0	23777.2	0	23777.2	0	0	11	0	11	1	pass	0	0	0	Y	4.37616	pass	goodKmers	FALSE
405	AGAATAGAATAAGAATAGTCGG	+	kmer_80916070.0	AGAAGAATAGAATAAGAATAGTCGG	0	30442.5	0	30442.5	0	0	8	0	8	1	pass	0	0	0	Y	4.48348	pass	goodKmers	FALSE
406	AGAATAGAATCAAAATAGTCGG	+	kmer_80916118.0	AGAAGAATAGAATCAAAATAGTCGG	0	22330.6	0	22330.6	0	0	25	0	25	1	pass	0	0	0	Y	4.3489	pass	goodKmers	FALSE
407	AGAATAGAATCAGAAAAGTCGG	+	kmer_80916147.0	AGAAGAATAGAATCAGAAAAGTCGG	8.87969	70486	0.000125978	70494.9	0	0	272	0	272	1	pass	0	0	0	Y	4.84816	pass	goodKmers	FALSE
408	AGAATAGAATCAGAATAGTCGG	+	kmer_80916194.0	AGAAGAATAGAATCAGAATAGTCGG	26.6391	356334	7.48e-05	356361	0	0	34813	0	34813	1	pass	0	0	0	Y	5.55189	pass	goodKmers	FALSE
409	AGAATAGAATCATAATAGTCGG	+	kmer_80916248.0	AGAAGAATAGAATCATAATAGTCGG	0	16745.9	0	16745.9	0	0	5	0	5	1	pass	0	0	0	Y	4.22391	pass	goodKmers	FALSE
410	AGAATAGAATCGGAATAGTCGG	+	kmer_80916284.0	AGAAGAATAGAATCGGAATAGTCGG	0	32141.5	0	32141.5	0	0	1	0	1	1	pass	0	0	0	Y	4.50707	pass	goodKmers	FALSE
412	GACATAATCTTTTCACCGTTGG	+	kmer_82235457.0	AGACATAATCTTTTCACCGTTGGAT	0	30202.2	0	30202.2	0	0	93	0	93	1	pass	81	0	81	Y	4.48004	pass	goodKmers	TRUE
416	AAACACCTCTAACTTTAAAAGG	+	kmer_8552663.0	AAACACCTCTAACTTTAAAAGGCAA	0	59298.5	0	59298.5	0	0	306	0	306	1	pass	12	0	12	Y	4.77304	pass	goodKmers	FALSE
418	CCAAGAAACTAAGAAGAATAAAA	-	kmer_88689556.0	AGCCAAGAAACTAAGAAGAATAAAA	0	33511.1	0	33511.1	0	0	10	0	10	1	pass	3	0	3	Y	4.52519	pass	goodKmers	FALSE
419	CCAAGAAACTAAGAAGAATAGAA	-	kmer_88689564.0	AGCCAAGAAACTAAGAAGAATAGAA	41.4385	446755	9.28e-05	446796	0	0	34718	0	34718	1	pass	0	0	0	Y	5.65011	pass	goodKmers	FALSE
420	CCAAGAAACTTAGAAATCACGAA	-	kmer_88689700.0	AGCCAAGAAACTTAGAAATCACGAA	0	31329.5	0	31329.5	0	0	14	0	14	1	pass	0	0	0	Y	4.49595	pass	goodKmers	FALSE
423	AAACACCTCTAACTTTAAAAGG	+	kmer_892165.0	AAAAAACACCTCTAACTTTAAAAGG	0	58857.5	0	58857.5	0	0	155	0	155	1	pass	97	0	97	Y	4.7698	pass	goodKmers	FALSE
425	CCTAGAAACTAAGAAGAATAGAA	-	kmer_89576817.0	AGCCTAGAAACTAAGAAGAATAGAA	16.7727	180192	9.31e-05	180209	0	0	1702	0	1702	1	pass	0	0	0	Y	5.25578	pass	goodKmers	FALSE
444	CCGACTATTATGATTCTATTCT	-	kmer_9808110.0	AAACCGACTATTATGATTCTATTCT	0	17976.6	0	17976.6	0	0	5	0	5	1	pass	0	0	0	Y	4.25471	pass	goodKmers	FALSE
445	CCGACTATTCCGATTCTATTCT	-	kmer_9808162.0	AAACCGACTATTCCGATTCTATTCT	0	30382.7	0	30382.7	0	0	2	0	2	1	pass	0	0	0	Y	4.48263	pass	goodKmers	FALSE
446	CCGACTATTCTGATTCGTGATT	-	kmer_9808249.0	AAACCGACTATTCTGATTCGTGATT	0	38401.3	0	38401.3	0	0	40	0	40	1	pass	0	0	0	Y	4.58435	pass	goodKmers	FALSE
447	CCGACTATTCTGATTCTATTCT	-	kmer_9808273.0	AAACCGACTATTCTGATTCTATTCT	26.6391	353372	7.54e-05	353399	0	0	35035	0	35035	1	pass	0	0	0	Y	5.54827	pass	goodKmers	FALSE
448	CCGACTATTCTGATTTTATTCT	-	kmer_9808303.0	AAACCGACTATTCTGATTTTATTCT	0	23815.7	0	23815.7	0	0	15	0	15	1	pass	0	0	0	Y	4.37686	pass	goodKmers	FALSE
449	CCGACTATTCTTATTCTATTCT	-	kmer_9808343.0	AAACCGACTATTCTTATTCTATTCT	0	29572.7	0	29572.7	0	0	9	0	9	1	pass	0	0	0	Y	4.47089	pass	goodKmers	FALSE
450	CCGACTATTTTGATTCTATTCT	-	kmer_9808391.0	AAACCGACTATTTTGATTCTATTCT	0	22157.2	0	22157.2	0	0	26	0	26	1	pass	0	0	0	Y	4.34551	pass	goodKmers	FALSE
451	CCGACTTTTCTGATTCTATTCT	-	kmer_9810031.0	AAACCGACTTTTCTGATTCTATTCT	7.89305	70313.7	0.000112255	70321.6	0	0	273	0	273	1	pass	0	0	0	Y	4.84709	pass	goodKmers	FALSE
0	CCTTCAACTTCAGAGGCAATTT	-	kmer_10070425.0	AAACCTTCAACTTCAGAGGCAATTT	1702.93	376073	0.00452819	377776	361	281	11440	0	12082	0.946863	pass	1087	642	445	Y	5.57723	offtargets	goodKmers	FALSE
1	CCTTCAACTTCAGAGGTAATTT	-	kmer_10070448.0	AAACCTTCAACTTCAGAGGTAATTT	30.5856	117316	0.000260711	117347	2	1	479	0	482	0.993776	pass	1022	3	1019	Y	5.06947	offtargets	goodKmers	FALSE
3	TATGGCCGTTTAAAGTTAGAGG	+	kmer_101885247.0	AGTTATGGCCGTTTAAAGTTAGAGG	116.423	101516	0.00114684	101632	7	1	2926	0	2934	0.997273	pass	253349	8	253341	Y	5.00703	offtargets	goodKmers	FALSE
5	AAGGTTAAGCTCAGAGCAAAGG	+	kmer_104003360.0	ATAAAGGTTAAGCTCAGAGCAAAGG	1733.51	515777	0.00336097	517511	275	265	12192	0	12732	0.957587	pass	737	540	197	Y	5.71392	offtargets	goodKmers	FALSE
6	AATCTCTTCACCGTTGGAAAGG	+	kmer_105374559.0	ATAATCTCTTCACCGTTGGAAAGGA	174.634	150651	0.0011592	150826	12	35	2955	0	3002	0.984344	pass	130	47	83	Y	5.17848	offtargets	goodKmers	FALSE
8	CCTTCCCAAAACTGTCTCAATC	-	kmer_106574607.0	ATACCTTCCCAAAACTGTCTCAATC	1505.6	422576	0.00356291	424082	43	100	10557	0	10700	0.986636	pass	264552	143	264409	Y	5.62745	offtargets	goodKmers	TRUE
11	CCAACTACAACACTTGAGCTTTC	-	kmer_112280089.0	ATCCAACTACAACACTTGAGCTTTC	93.73	84831.4	0.0011049	84925.1	0	3	2628	0	2631	0.99886	pass	194199	3	194196	Y	4.92904	offtargets	goodKmers	TRUE
17	CCATTATCGTTCTTAAGTCATTG	-	kmer_112587505.0	ATCCATTATCGTTCTTAAGTCATTG	39.4653	78958.8	0.000499821	78998.3	8	11	2877	0	2896	0.993439	pass	258300	19	258281	Y	4.89762	offtargets	goodKmers	FALSE
18	CCGTCCCCATGGCCATGCTTGAA	-	kmer_113133905.0	ATCCGTCCCCATGGCCATGCTTGAA	569.287	112202	0.00507377	112771	13	35	5321	0	5369	0.99106	pass	599	48	551	Y	5.0522	offtargets	goodKmers	FALSE
19	CCGTCCCCATGGCCATGTTTGAA	-	kmer_113133924.0	ATCCGTCCCCATGGCCATGTTTGAA	286.123	135252	0.00211548	135538	15	33	1773	0	1821	0.973641	pass	468	48	420	Y	5.13206	offtargets	goodKmers	FALSE
20	CCGTCCCTATGGCCATGCTTGAA	-	kmer_113134578.0	ATCCGTCCCTATGGCCATGCTTGAA	96.6899	88960.3	0.00108689	89057	8	14	518	0	540	0.959259	pass	265936	22	265914	Y	4.94967	offtargets	goodKmers	FALSE
31	CTGTCTCAATCATCACGCTAGG	+	kmer_11538639.0	AAACTGTCTCAATCATCACGCTAGG	1845	427110	0.00431973	428955	110	168	11714	0	11992	0.976818	pass	273443	278	273165	Y	5.63241	offtargets	goodKmers	FALSE
35	CATTCAGAGGCCATCTACTAGG	+	kmer_119126772.0	ATGCATTCAGAGGCCATCTACTAGG	564.353	189829	0.00297295	190393	138	53	3632	0	3823	0.950039	pass	34126	191	33935	Y	5.27965	offtargets	goodKmers	FALSE
37	CCATTGAGGCTTCATGAATAAG	-	kmer_119252085.0	ATGCCATTGAGGCTTCATGAATAAG	270.337	197588	0.00136819	197858	23	62	3879	0	3964	0.978557	pass	84090	85	84005	Y	5.29635	offtargets	goodKmers	FALSE
38	CCATTGGGGCTTCATGAATAAG	-	kmer_119253044.0	ATGCCATTGGGGCTTCATGAATAAG	984.659	259347	0.00379669	260332	90	118	9328	0	9536	0.978188	pass	267797	208	267589	Y	5.41553	offtargets	goodKmers	FALSE
40	ATTATCGTTCTTAAGTCATTGG	+	kmer_125278466.0	ATTATCGTTCTTAAGTCATTGGGGC	37.492	78992.3	0.000474629	79029.8	7	8	2860	0	2875	0.994783	pass	86379	15	86364	Y	4.89779	offtargets	goodKmers	FALSE
41	TATCGTTCTTAAGTCATTGGGG	+	kmer_125278466.0	ATTATCGTTCTTAAGTCATTGGGGC	37.492	78992.3	0.000474629	79029.8	7	8	2860	0	2875	0.994783	pass	86379	15	86364	Y	4.89779	offtargets	goodKmers	FALSE
42	TATCGTTCTTATGCCATTGAGG	+	kmer_125278535.0	ATTATCGTTCTTATGCCATTGAGGC	273.297	196155	0.00139327	196428	25	59	3886	0	3970	0.978841	pass	79844	84	79760	Y	5.2932	offtargets	goodKmers	FALSE
43	ATTATCGTTCTTATGCCATTGG	+	kmer_125278548.0	ATTATCGTTCTTATGCCATTGGGGC	1336.89	297160	0.00449889	298497	94	133	9361	0	9588	0.976325	pass	86506	227	86279	Y	5.47494	offtargets	goodKmers	FALSE
44	TATCGTTCTTATGCCATTGGGG	+	kmer_125278548.0	ATTATCGTTCTTATGCCATTGGGGC	1336.89	297160	0.00449889	298497	94	133	9361	0	9588	0.976325	pass	86506	227	86279	Y	5.47494	offtargets	goodKmers	FALSE
45	TCAAACATGGCCATGGGGACGG	+	kmer_125734566.0	ATTCAAACATGGCCATGGGGACGGA	285.137	134717	0.00211656	135002	16	33	1773	0	1822	0.973106	pass	292	49	243	Y	5.13034	offtargets	goodKmers	FALSE
46	TCAAGCATGGCCATAGGGACGG	+	kmer_125822361.0	ATTCAAGCATGGCCATAGGGACGGA	96.6899	88641	0.0010908	88737.7	8	14	518	0	540	0.959259	pass	1227	22	1205	Y	4.94811	offtargets	goodKmers	FALSE
47	TCAAGCATGGCCATGGGGACGG	+	kmer_125822406.0	ATTCAAGCATGGCCATGGGGACGGA	509.102	111738	0.00455621	112247	14	33	5336	0	5383	0.991269	pass	460	47	413	Y	5.05017	offtargets	goodKmers	FALSE
48	TCAAGCATGGCCATGGGGACGG	+	kmer_125822408.0	ATTCAAGCATGGCCATGGGGACGGG	322.629	255645	0.00126202	255968	17	12	7262	0	7291	0.996022	pass	1115	29	1086	Y	5.40819	offtargets	goodKmers	FALSE
54	ATTCGAGCATGTTTTCAAAGGG	+	kmer_126725061.0	ATTCGAGCATGTTTTCAAAGGGTAA	0	24839.6	0	24839.6	0	2	155	0	157	0.987261	pass	48	2	46	Y	4.39514	offtargets	goodKmers	FALSE
64	ATTTGAGCATGTTTTCAAAGGG	+	kmer_131024097.0	ATTTGAGCATGTTTTCAAAGGGTAA	26.6391	52133.4	0.00051098	52160	0	1	2165	0	2166	0.999538	pass	70362	1	70361	Y	4.71734	offtargets	goodKmers	FALSE
66	TTCGTCAAACATTCAAACATGG	+	kmer_132064579.0	ATTTTCGTCAAACATTCAAACATGG	532.781	138974	0.00383367	139507	44	52	2019	0	2115	0.95461	pass	630	96	534	Y	5.1446	offtargets	goodKmers	FALSE
67	TTCGTCAAACATTCAAGCATGG	+	kmer_132064600.0	ATTTTCGTCAAACATTCAAGCATGG	1570.72	468036	0.00335598	469607	134	145	15082	0	15361	0.981837	pass	629	279	350	Y	5.67173	offtargets	goodKmers	FALSE
69	TTTTTAATTTCCTTTCCAACGG	+	kmer_132429046.0	ATTTTTAATTTCCTTTCCAACGGTG	195.353	152542	0.00128065	152737	47	35	1761	0	1843	0.955507	pass	279	82	197	Y	5.18394	offtargets	goodKmers	FALSE
70	AAACATTCAAACATGGCCATGG	+	kmer_134322774.0	CAAACATTCAAACATGGCCATGGGG	398.599	135697	0.00293742	136096	30	44	1832	0	1906	0.961175	pass	519	74	445	Y	5.13385	offtargets	goodKmers	FALSE
71	ACATTCAAACATGGCCATGGGG	+	kmer_134322774.0	CAAACATTCAAACATGGCCATGGGG	398.599	135697	0.00293742	136096	30	44	1832	0	1906	0.961175	pass	519	74	445	Y	5.13385	offtargets	goodKmers	FALSE
72	AAACATTCAAGCATGGCCATGG	+	kmer_134323121.0	CAAACATTCAAGCATGGCCATGGGG	928.421	372588	0.00249182	373516	41	102	13912	0	14055	0.989826	pass	549	143	406	Y	5.57231	offtargets	goodKmers	FALSE
73	ACATTCAAGCATGGCCATGGGG	+	kmer_134323121.0	CAAACATTCAAGCATGGCCATGGGG	928.421	372588	0.00249182	373516	41	102	13912	0	14055	0.989826	pass	549	143	406	Y	5.57231	offtargets	goodKmers	FALSE
74	AAAGCTCAAGTGTTGTAGTTGG	+	kmer_13474075.0	AAAGCTCAAGTGTTGTAGTTGGATG	189.433	84488.8	0.00224211	84678.2	2	3	2814	0	2819	0.998226	pass	266213	5	266208	Y	4.92777	offtargets	goodKmers	FALSE
75	CAAGCATGGCCATGGGGACGGG	+	kmer_138450767.0	CAAGCATGGCCATGGGGACGGGTGA	291.056	252462	0.00115287	252753	21	28	7152	0	7201	0.993195	pass	263826	49	263777	Y	5.4027	offtargets	goodKmers	FALSE
76	CAATAACAAATGGAGAAACAGG	+	kmer_139350067.0	CAATAACAAATGGAGAAACAGGGCA	178.58	15781.8	0.0113156	15960.4	0	30	750	0	780	0.961538	pass	79	30	49	Y	4.20304	offtargets	goodKmers	FALSE
77	ATCATCACGCTAGGACACATGG	+	kmer_139851536.0	CAATCATCACGCTAGGACACATGGC	1882.49	420791	0.00447369	422673	178	173	11547	0	11898	0.970499	pass	264433	351	264082	Y	5.626	offtargets	goodKmers	FALSE
79	TTTTTAATTTCCTTTCCAACGG	+	kmer_141196500.0	CAATTTTTAATTTCCTTTCCAACGG	175.62	153181	0.00114649	153357	11	25	1723	0	1759	0.979534	pass	164	36	128	Y	5.1857	offtargets	goodKmers	FALSE
80	ACAAAACCGTCAACTTCAGAGG	+	kmer_141271200.0	CACAAAACCGTCAACTTCAGAGGCA	0	46612.6	0	46612.6	0	3	1190	0	1193	0.997485	pass	890	3	887	Y	4.6685	offtargets	goodKmers	FALSE
81	ACAAAACCTTCAACTTCAGAGG	+	kmer_141272174.0	CACAAAACCTTCAACTTCAGAGGCA	1918.01	392768	0.00488332	394686	359	309	10920	0	11588	0.942354	pass	970	668	302	Y	5.59625	offtargets	goodKmers	FALSE
82	ACAAAACCTTCAACTTCAGAGG	+	kmer_141272179.0	CACAAAACCTTCAACTTCAGAGGTA	27.6257	117152	0.000235811	117180	5	0	472	0	477	0.989518	pass	912	5	907	Y	5.06885	offtargets	goodKmers	FALSE
83	AGGGTAATATGACCCATAAAGG	+	kmer_14171247.0	AAAGGGTAATATGACCCATAAAGGT	1520.4	340217	0.00446891	341737	244	238	6627	0	7109	0.932199	pass	723	482	241	Y	5.53369	offtargets	goodKmers	FALSE
84	AAGGTTAAGCTCAGAGCAAAGG	+	kmer_14331246.0	AAAGGTTAAGCTCAGAGCAAAGGAA	1669.38	523685	0.00318776	525354	288	254	12312	0	12854	0.957834	pass	894	542	352	Y	5.72045	offtargets	goodKmers	FALSE
85	CCAAGATCCTTGTTATTGTGTCC	-	kmer_143854113.0	CACCAAGATCCTTGTTATTGTGTCC	1025.11	80665	0.0127082	81690.1	182	10	3106	0	3298	0.941783	pass	282331	192	282139	Y	4.91217	offtargets	goodKmers	TRUE
86	CCCGTCCCCATGGCCATGCTTGA	-	kmer_144563927.0	CACCCGTCCCCATGGCCATGCTTGA	291.056	250264	0.001163	250555	21	27	7159	0	7207	0.99334	pass	263942	48	263894	Y	5.3989	offtargets	goodKmers	FALSE
88	CCTCTAACTTTAAACGGCCATAA	-	kmer_145202216.0	CACCTCTAACTTTAAACGGCCATAA	62.1578	101019	0.000615308	101081	1	1	2887	0	2889	0.999308	pass	119675	2	119673	Y	5.00467	offtargets	goodKmers	FALSE
89	AAAGTCTTCAAATGTGCTTCGG	+	kmer_14702867.0	AAAGTCTTCAAATGTGCTTCGGGGG	1791.72	514574	0.00348195	516366	30	25	527	0	582	0.905498	pass	802	55	747	Y	5.71296	offtargets	goodKmers	FALSE
90	AGTCTTCAAATGTGCTTCGGGG	+	kmer_14702867.0	AAAGTCTTCAAATGTGCTTCGGGGG	1791.72	514574	0.00348195	516366	30	25	527	0	582	0.905498	pass	802	55	747	Y	5.71296	offtargets	goodKmers	FALSE
91	AAGTCTTCAAATGTGCTTCTGG	+	kmer_14702880.0	AAAGTCTTCAAATGTGCTTCTGGGG	22.6925	43680.8	0.000519507	43703.5	12	9	758	0	779	0.973042	pass	667	21	646	Y	4.64052	offtargets	goodKmers	FALSE
92	GTCTTCAAATGTGCTTCTGGGG	+	kmer_14702880.0	AAAGTCTTCAAATGTGCTTCTGGGG	22.6925	43680.8	0.000519507	43703.5	12	9	758	0	779	0.973042	pass	667	21	646	Y	4.64052	offtargets	goodKmers	TRUE
93	GCTTTCTCACCCGTCCCCATGG	+	kmer_151141424.0	CAGCTTTCTCACCCGTCCCCATGGC	134.182	154182	0.000870283	154316	12	3	2749	0	2764	0.994573	pass	1948	15	1933	Y	5.18841	offtargets	goodKmers	TRUE
94	TTTTGGGAAGGTATTGAAGTGG	+	kmer_153354255.0	CAGTTTTGGGAAGGTATTGAAGTGG	2978.64	427575	0.00696636	430554	184	169	10484	0	10837	0.967426	pass	261990	353	261637	Y	5.63403	offtargets	goodKmers	FALSE
95	AATCTCTTCACCGTTGGAAAGG	+	kmer_153734224.0	CATAATCTCTTCACCGTTGGAAAGG	259.484	149533	0.0017353	149792	15	57	2965	0	3037	0.976292	pass	133	72	61	Y	5.17549	offtargets	goodKmers	FALSE
101	CCGTCCCCATGGCCATGCTTGA	-	kmer_155419502.0	CATCCGTCCCCATGGCCATGCTTGA	564.353	111396	0.00506619	111960	12	35	5305	0	5352	0.991218	pass	569	47	522	Y	5.04906	offtargets	goodKmers	FALSE
102	CCGTCCCCATGGCCATGTTTGA	-	kmer_155419518.0	CATCCGTCCCCATGGCCATGTTTGA	283.163	134003	0.00211311	134286	16	33	1757	0	1806	0.972868	pass	458	49	409	Y	5.12803	offtargets	goodKmers	FALSE
103	CCGTCCCTATGGCCATGCTTGA	-	kmer_155419759.0	CATCCGTCCCTATGGCCATGCTTGA	94.7167	88094.6	0.00107517	88189.3	8	14	512	0	534	0.958801	pass	263892	22	263870	Y	4.94542	offtargets	goodKmers	FALSE
111	ATTATCGTTCTTAAGTCATTGG	+	kmer_157771578.0	CATTATCGTTCTTAAGTCATTGGGG	38.4786	78888.9	0.000487757	78927.4	7	9	2882	0	2898	0.994479	pass	89509	16	89493	Y	4.89723	offtargets	goodKmers	FALSE
112	TATCGTTCTTAAGTCATTGGGG	+	kmer_157771578.0	CATTATCGTTCTTAAGTCATTGGGG	38.4786	78888.9	0.000487757	78927.4	7	9	2882	0	2898	0.994479	pass	89509	16	89493	Y	4.89723	offtargets	goodKmers	FALSE
113	TATCGTTCTTATGCCATTGAGG	+	kmer_157771630.0	CATTATCGTTCTTATGCCATTGAGG	274.284	195218	0.00140501	195492	26	60	3945	0	4031	0.978665	pass	80804	86	80718	Y	5.29113	offtargets	goodKmers	FALSE
114	ATTATCGTTCTTATGCCATTGG	+	kmer_157771638.0	CATTATCGTTCTTATGCCATTGGGG	1326.03	296397	0.00447383	297723	99	133	9479	0	9711	0.97611	pass	89640	232	89408	Y	5.47381	offtargets	goodKmers	FALSE
115	TATCGTTCTTATGCCATTGGGG	+	kmer_157771638.0	CATTATCGTTCTTATGCCATTGGGG	1326.03	296397	0.00447383	297723	99	133	9479	0	9711	0.97611	pass	89640	232	89408	Y	5.47381	offtargets	goodKmers	FALSE
116	TCAAACATGGCCATGGGGACGG	+	kmer_157856396.0	CATTCAAACATGGCCATGGGGACGG	367.027	135194	0.00271482	135561	29	36	1808	0	1873	0.965296	pass	500	65	435	Y	5.13213	offtargets	goodKmers	FALSE
117	TCAAGCATGGCCATGGGGACGG	+	kmer_157877418.0	CATTCAAGCATGGCCATGGGGACGG	815.945	367142	0.00222242	367958	26	52	13486	0	13564	0.994249	pass	533	78	455	Y	5.5658	offtargets	goodKmers	FALSE
118	CATTCAGAGGCCATCTACTAGG	+	kmer_157924924.0	CATTCAGAGGCCATCTACTAGGCTA	533.768	188701	0.00282864	189235	127	51	3627	0	3805	0.953219	pass	30104	178	29926	Y	5.277	offtargets	goodKmers	FALSE
119	CATTCAGAGGCCATTTACTAGG	+	kmer_157924983.0	CATTCAGAGGCCATTTACTAGGCTA	2224.85	267093	0.00832987	269318	523	307	7720	0	8550	0.902924	pass	206455	830	205625	Y	5.43027	offtargets	goodKmers	FALSE
125	CCAACTACAACACTTGAGCTTTC	-	kmer_160356408.0	CCAACTACAACACTTGAGCTTTCTC	7.89305	84772.6	9.31e-05	84780.5	0	3	2334	0	2337	0.998716	pass	125887	3	125884	Y	4.9283	offtargets	goodKmers	TRUE
130	AATGACTTAAGAACGATAATGG	+	kmer_160839608.0	CCAATGACTTAAGAACGATAATGGA	36.5054	78710.5	0.000463793	78747	8	10	2875	0	2893	0.993778	pass	254878	18	254860	Y	4.89623	offtargets	goodKmers	FALSE
131	CCAATGACTTAAGAACGATAATG	-	kmer_160839608.0	CCAATGACTTAAGAACGATAATGGA	36.5054	78710.5	0.000463793	78747	8	10	2875	0	2893	0.993778	pass	254878	18	254860	Y	4.89623	offtargets	goodKmers	FALSE
132	CCAATGGCATAAGAACGATAATG	-	kmer_160875122.0	CCAATGGCATAAGAACGATAATGAA	1134.63	306244	0.00370499	307379	74	110	10030	0	10214	0.981986	pass	86962	184	86778	Y	5.48767	offtargets	goodKmers	FALSE
133	ACAAAACCGTCAACTTCAGAGG	+	kmer_161018809.0	CCACAAAACCGTCAACTTCAGAGGC	0	46423	0	46423	0	4	1177	0	1181	0.996613	pass	870	4	866	Y	4.66673	offtargets	goodKmers	FALSE
134	CCACAAAACCGTCAACTTCAGAG	-	kmer_161018809.0	CCACAAAACCGTCAACTTCAGAGGC	0	46423	0	46423	0	4	1177	0	1181	0.996613	pass	870	4	866	Y	4.66673	offtargets	goodKmers	FALSE
135	ACAAAACCTTCAACTTCAGAGG	+	kmer_161019046.0	CCACAAAACCTTCAACTTCAGAGGC	1906.17	385710	0.00494198	387616	296	293	10696	0	11285	0.947807	pass	942	589	353	Y	5.5884	offtargets	goodKmers	FALSE
136	CCACAAAACCTTCAACTTCAGAG	-	kmer_161019046.0	CCACAAAACCTTCAACTTCAGAGGC	1906.17	385710	0.00494198	387616	296	293	10696	0	11285	0.947807	pass	942	589	353	Y	5.5884	offtargets	goodKmers	FALSE
137	CCAGAAGCACATTTGAAGACTTT	-	kmer_162433582.0	CCAGAAGCACATTTGAAGACTTTCC	20.7193	43607.9	0.000475127	43628.6	17	8	819	0	844	0.970379	pass	806	25	781	Y	4.63977	offtargets	goodKmers	FALSE
143	CCAGTATGAAACTATTTCATCGC	-	kmer_163241741.0	CCAGTATGAAACTATTTCATCGCCA	25.6524	25321.1	0.00101308	25346.8	1	0	18	0	19	0.947368	pass	20157	1	20156	Y	4.40392	offtargets	goodKmers	TRUE
144	CCAGTATGAAACTTTTACATCGC	-	kmer_163241785.0	CCAGTATGAAACTTTTACATCGCCA	321.642	68580.2	0.00469001	68901.8	21	35	1420	0	1476	0.96206	pass	20234	56	20178	Y	4.83823	offtargets	goodKmers	TRUE
145	CCAGTATGAAACTTTTTCATCAC	-	kmer_163241818.0	CCAGTATGAAACTTTTTCATCACCA	332.495	81740.5	0.00406769	82073	7	2	2401	0	2410	0.996266	pass	20245	9	20236	Y	4.9142	offtargets	goodKmers	TRUE
146	CCAGTGACTCTGATCTTTAAACC	-	kmer_163301614.0	CCAGTGACTCTGATCTTTAAACCTA	775.493	227969	0.00340175	228744	44	121	6241	0	6406	0.974243	pass	422	165	257	Y	5.35935	offtargets	goodKmers	TRUE
147	CCAGTGACTCTGATCTTTTAACC	-	kmer_163301635.0	CCAGTGACTCTGATCTTTTAACCTA	23.6792	56197.4	0.000421358	56221.1	9	8	1474	0	1491	0.988598	pass	332	17	315	Y	4.7499	offtargets	goodKmers	TRUE
148	CCATAAAGGTTAAGCTCAGAGCA	-	kmer_163460611.0	CCATAAAGGTTAAGCTCAGAGCAAA	1625.97	510647	0.00318414	512273	257	227	12158	0	12642	0.961715	pass	740	484	256	Y	5.7095	offtargets	goodKmers	FALSE
149	CCATAGGGACGGATGAGAAAGCT	-	kmer_163602982.0	CCATAGGGACGGATGAGAAAGCTCA	246.658	93414.7	0.00264046	93661.4	29	19	449	0	497	0.903421	pass	121095	48	121047	Y	4.97156	offtargets	goodKmers	FALSE
152	CCATCTACTAGGCTACCAGTGAC	-	kmer_164001878.0	CCATCTACTAGGCTACCAGTGACTC	141.088	182863	0.00077155	183004	10	34	3299	0	3343	0.986838	pass	538	44	494	Y	5.26246	offtargets	goodKmers	TRUE
153	CCATGGCCATGCTTGAATGTTTG	-	kmer_164208870.0	CCATGGCCATGCTTGAATGTTTGAC	959.993	373153	0.00257265	374113	57	108	14341	0	14506	0.988625	pass	553	165	388	Y	5.573	offtargets	goodKmers	FALSE
154	CCATGGCCATGTTTGAATGTTTG	-	kmer_164208998.0	CCATGGCCATGTTTGAATGTTTGAC	426.225	135324	0.00314966	135750	36	45	1925	0	2006	0.959621	pass	537	81	456	Y	5.13274	offtargets	goodKmers	FALSE
155	CCATGGGGACGGATGAGAAAGCT	-	kmer_164222760.0	CCATGGGGACGGATGAGAAAGCTCA	927.434	240658	0.00385374	241585	31	68	5264	0	5363	0.98154	pass	1860	99	1761	Y	5.38307	offtargets	goodKmers	FALSE
156	CCATGGGGACGGGTGAGAAAGCT	-	kmer_164222823.0	CCATGGGGACGGGTGAGAAAGCTCA	132.209	107383	0.00123119	107515	21	22	2517	0	2560	0.983203	pass	121145	43	121102	Y	5.03147	offtargets	goodKmers	FALSE
157	CCATGTGTCCTAGCGTGATGATT	-	kmer_164276951.0	CCATGTGTCCTAGCGTGATGATTGA	1786.79	419963	0.00425464	421750	158	171	11539	0	11868	0.972278	pass	264282	329	263953	Y	5.62506	offtargets	goodKmers	FALSE
158	ATTATCGTTCTTAAGTCATTGG	+	kmer_164370286.0	CCATTATCGTTCTTAAGTCATTGGG	37.492	78498.6	0.000477614	78536.1	8	10	2872	0	2890	0.993772	pass	251631	18	251613	Y	4.89507	offtargets	goodKmers	FALSE
159	CCATTATCGTTCTTAAGTCATTG	-	kmer_164370286.0	CCATTATCGTTCTTAAGTCATTGGG	37.492	78498.6	0.000477614	78536.1	8	10	2872	0	2890	0.993772	pass	251631	18	251613	Y	4.89507	offtargets	goodKmers	FALSE
160	CCATTATGAAACTTTTACATCGC	-	kmer_164371838.0	CCATTATGAAACTTTTACATCGCCA	214.099	225367	0.000950002	225581	27	16	3892	0	3935	0.989072	pass	76234	43	76191	Y	5.3533	offtargets	goodKmers	TRUE
161	CCATTGAGGCTTCATGAATAAGC	-	kmer_164505458.0	CCATTGAGGCTTCATGAATAAGCAA	274.284	196241	0.00139769	196515	24	63	3880	0	3967	0.978069	pass	84417	87	84330	Y	5.2934	offtargets	goodKmers	TRUE
162	CCATTGGGGCTTCATGAATAAGC	-	kmer_164551085.0	CCATTGGGGCTTCATGAATAAGCAA	1016.23	256937	0.00395517	257953	99	120	9355	0	9574	0.977126	pass	269102	219	268883	Y	5.41154	offtargets	goodKmers	TRUE
163	CCATTTACTAGGCTACAAGTGAC	-	kmer_164591710.0	CCATTTACTAGGCTACAAGTGACTC	93.73	102622	0.000913352	102716	0	2	745	0	747	0.997323	pass	750	2	748	Y	5.01164	offtargets	goodKmers	TRUE
164	CCATTTACTAGGCTACCAGTGAC	-	kmer_164591747.0	CCATTTACTAGGCTACCAGTGACTC	1519.41	111047	0.0136826	112566	77	147	5703	0	5927	0.962207	pass	613	224	389	Y	5.05141	offtargets	goodKmers	TRUE
166	AAACACCTCTAACTTTAAACGG	+	kmer_1646323.0	AAAAACACCTCTAACTTTAAACGGC	60.1845	102938	0.000584667	102998	1	1	2268	0	2270	0.999119	pass	13895	2	13893	Y	5.01283	offtargets	goodKmers	FALSE
167	CCCAAAACTGTCTCAATCATCAC	-	kmer_164778324.0	CCCAAAACTGTCTCAATCATCACGC	1517.44	421487	0.00360021	423004	45	103	10580	0	10728	0.986204	pass	259624	148	259476	Y	5.62634	offtargets	goodKmers	TRUE
168	CCCAATGGCATAAGAACGATAAT	-	kmer_165039385.0	CCCAATGGCATAAGAACGATAATGA	1051.75	293607	0.00358217	294659	71	111	9990	0	10172	0.982108	pass	87305	182	87123	Y	5.46932	offtargets	goodKmers	FALSE
169	CCCAGAAGCACATTTGAAGACTT	-	kmer_165343709.0	CCCAGAAGCACATTTGAAGACTTTC	21.7059	43553.1	0.000498378	43574.8	17	8	849	0	874	0.971396	pass	757	25	732	Y	4.63924	offtargets	goodKmers	FALSE
171	CCCAGTATGAAACTTTTACATCG	-	kmer_165496949.0	CCCAGTATGAAACTTTTACATCGCC	323.615	68687.7	0.0047114	69011.3	20	35	1415	0	1470	0.962585	pass	19466	55	19411	Y	4.83892	offtargets	goodKmers	FALSE
172	CCCAGTATGAAACTTTTTCATCA	-	kmer_165496979.0	CCCAGTATGAAACTTTTTCATCACC	337.428	81535.8	0.0041384	81873.2	6	2	2395	0	2403	0.996671	pass	19491	8	19483	Y	4.91314	offtargets	goodKmers	FALSE
173	CCCATAAAGGTTAAGCTCAGAGC	-	kmer_165538622.0	CCCATAAAGGTTAAGCTCAGAGCAA	1624	502163	0.00323401	503787	268	231	12155	0	12654	0.960566	pass	734	499	235	Y	5.70225	offtargets	goodKmers	TRUE
174	CCCATGGCCATGCTTGAATGTTT	-	kmer_165697125.0	CCCATGGCCATGCTTGAATGTTTGA	949.14	369784	0.00256674	370733	54	107	14300	0	14461	0.988867	pass	556	161	395	Y	5.56906	offtargets	goodKmers	FALSE
175	CCCATGGCCATGTTTGAATGTTT	-	kmer_165697181.0	CCCATGGCCATGTTTGAATGTTTGA	400.573	134879	0.00296987	135280	35	45	1920	0	2000	0.96	pass	532	80	452	Y	5.13123	offtargets	goodKmers	FALSE
176	CCCATTATGAAACTTTTACATCG	-	kmer_165729295.0	CCCATTATGAAACTTTTACATCGCC	214.099	225992	0.000947374	226206	26	16	3878	0	3920	0.989286	pass	74900	42	74858	Y	5.3545	offtargets	goodKmers	FALSE
178	CCCCGAAGCACATTTGAAGACTT	-	kmer_166461869.0	CCCCGAAGCACATTTGAAGACTTTC	1825.27	511396	0.00356919	513221	269	265	10286	0	10820	0.950647	pass	916	534	382	Y	5.7103	offtargets	goodKmers	FALSE
179	CCGAAGCACATTTGAAGACTTTC	-	kmer_166461869.0	CCCCGAAGCACATTTGAAGACTTTC	1825.27	511396	0.00356919	513221	269	265	10286	0	10820	0.950647	pass	916	534	382	Y	5.7103	offtargets	goodKmers	TRUE
180	CCCGAAGCACATTTGAAGACTTT	-	kmer_166951298.0	CCCGAAGCACATTTGAAGACTTTCC	1818.36	510437	0.00356236	512255	268	280	10535	0	11083	0.950555	pass	967	548	419	Y	5.70949	offtargets	goodKmers	FALSE
181	CCCTGTTTCTCCATTTGTTATTG	-	kmer_168428416.0	CCCTGTTTCTCCATTTGTTATTGCC	161.808	15832.5	0.01022	15994.3	0	29	743	0	772	0.962435	pass	79	29	50	Y	4.20397	offtargets	goodKmers	FALSE
182	CCCTTTGAAAACATGCTCAAATT	-	kmer_168667784.0	CCCTTTGAAAACATGCTCAAATTGA	0	52595.6	0	52595.6	2	2	2198	0	2202	0.998183	pass	218989	4	218985	Y	4.72095	offtargets	goodKmers	FALSE
183	CCCTTTGAAAACATGCTCGAATT	-	kmer_168667798.0	CCCTTTGAAAACATGCTCGAATTGA	0	25192.3	0	25192.3	0	2	158	0	160	0.9875	pass	72	2	70	Y	4.40127	offtargets	goodKmers	FALSE
184	CCGAAGCACATTTGAAGACTTTC	-	kmer_168977271.0	CCGAAGCACATTTGAAGACTTTCCA	1793.7	509005	0.00352393	510799	262	282	10542	0	11086	0.950929	pass	987	544	443	Y	5.70825	offtargets	goodKmers	TRUE
186	CCTATGCGCAGATATTGTAGACC	-	kmer_173557721.0	CCTATGCGCAGATATTGTAGACCAC	0	36461	0	36461	1	0	335	0	336	0.997024	pass	329	1	328	Y	4.56183	offtargets	goodKmers	TRUE
187	CCTATGCGCAGATCTTGTAGACC	-	kmer_173557757.0	CCTATGCGCAGATCTTGTAGACCAC	2057.13	270865	0.00759467	272922	70	137	8492	0	8699	0.976204	pass	9230	207	9023	Y	5.43604	offtargets	goodKmers	TRUE
188	TCTGAAGTTGAAGGTTTTGTGG	+	kmer_174426927.0	CCTCTGAAGTTGAAGGTTTTGTGGA	1930.84	501284	0.00385179	503215	303	292	11192	0	11787	0.949521	pass	951	595	356	Y	5.70175	offtargets	goodKmers	FALSE
189	CCTCTGAAGTTGAAGGTTTTGTG	-	kmer_174426927.0	CCTCTGAAGTTGAAGGTTTTGTGGA	1930.84	501284	0.00385179	503215	303	292	11192	0	11787	0.949521	pass	951	595	356	Y	5.70175	offtargets	goodKmers	FALSE
190	TCTGAAGTTGACGGTTTTGTGG	+	kmer_174426960.0	CCTCTGAAGTTGACGGTTTTGTGGA	0	46384.5	0	46384.5	0	4	1178	0	1182	0.996616	pass	886	4	882	Y	4.66637	offtargets	goodKmers	FALSE
191	CCTCTGAAGTTGACGGTTTTGTG	-	kmer_174426960.0	CCTCTGAAGTTGACGGTTTTGTGGA	0	46384.5	0	46384.5	0	4	1178	0	1182	0.996616	pass	886	4	882	Y	4.66637	offtargets	goodKmers	FALSE
198	CCTGTCAATTCGAGCATGTTTTC	-	kmer_175200766.0	CCTGTCAATTCGAGCATGTTTTCAA	0	25028.1	0	25028.1	0	2	207	0	209	0.990431	pass	707	2	705	Y	4.39843	offtargets	goodKmers	TRUE
199	CCTGTCAATTTGAGCATGTTTTC	-	kmer_175201021.0	CCTGTCAATTTGAGCATGTTTTCAA	0	52187.1	0	52187.1	5	5	2585	0	2595	0.996146	pass	241871	10	241861	Y	4.71756	offtargets	goodKmers	TRUE
200	CCTGTTTCTCCATTTGTTATTGC	-	kmer_175363563.0	CCTGTTTCTCCATTTGTTATTGCCC	168.714	15875.1	0.0106276	16043.8	0	28	730	0	758	0.963061	pass	79	28	51	Y	4.20531	offtargets	goodKmers	TRUE
203	CCTTCCCAAAACTGTCTCAATCA	-	kmer_175677581.0	CCTTCCCAAAACTGTCTCAATCATC	1490.8	427913	0.00348389	429404	41	99	10594	0	10734	0.986957	pass	264413	140	264273	Y	5.63287	offtargets	goodKmers	FALSE
204	CCTTGCATTTTCGTCAAACATTC	-	kmer_175995310.0	CCTTGCATTTTCGTCAAACATTCAA	2182.43	579707	0.00376471	581889	275	241	17524	0	18040	0.971397	pass	278853	516	278337	Y	5.76484	offtargets	goodKmers	TRUE
205	CCTTTATGGGAAAACTTGCTTCG	-	kmer_176213370.0	CCTTTATGGGAAAACTTGCTTCGCA	0	36488.4	0	36488.4	0	1	119	0	120	0.991667	pass	80	1	79	Y	4.56215	offtargets	goodKmers	FALSE
206	CCTTTATGGGTAAACTTGCTTCG	-	kmer_176213533.0	CCTTTATGGGTAAACTTGCTTCGCA	196.34	107940	0.00181897	108136	7	19	3272	0	3298	0.992116	pass	87	26	61	Y	5.03397	offtargets	goodKmers	FALSE
208	CCTTTATGGGTCATATTACCCTT	-	kmer_176213628.0	CCTTTATGGGTCATATTACCCTTTA	1523.36	339456	0.00448765	340979	245	238	6616	0	7099	0.931962	pass	2489	483	2006	Y	5.53273	offtargets	goodKmers	FALSE
209	CCTTTGAAAACATGCTCAAATTG	-	kmer_176346001.0	CCTTTGAAAACATGCTCAAATTGAC	0	52708.2	0	52708.2	3	4	2375	0	2382	0.997061	pass	231938	7	231931	Y	4.72188	offtargets	goodKmers	FALSE
210	CCTTTGAAAACATGCTCGAATTG	-	kmer_176346018.0	CCTTTGAAAACATGCTCGAATTGAC	0	25254.2	0	25254.2	0	2	179	0	181	0.98895	pass	103	2	101	Y	4.40233	offtargets	goodKmers	FALSE
213	CGATGTAAAAGTTTCATAATGG	+	kmer_180916098.0	CGATGTAAAAGTTTCATAATGGGTC	212.126	225422	0.000941017	225634	25	16	3874	0	3915	0.989527	pass	74278	41	74237	Y	5.3534	offtargets	goodKmers	FALSE
214	CGATGTAAAAGTTTCATACTGG	+	kmer_180916117.0	CGATGTAAAAGTTTCATACTGGGTC	318.682	68474.8	0.004654	68793.5	19	35	1416	0	1470	0.963265	pass	19269	54	19215	Y	4.83755	offtargets	goodKmers	FALSE
215	CCATAACTTTTGAACTAGAAGA	-	kmer_186773386.0	CGGCCATAACTTTTGAACTAGAAGA	941.247	119267	0.00789193	120208	65	48	3064	2	3179	0.963825	pass	245730	115	245615	Y	5.07993	offtargets	goodKmers	FALSE
216	GTGATGATTGAGACAGTTTTGG	+	kmer_191146890.0	CGTGATGATTGAGACAGTTTTGGGA	1481.92	422233	0.00350972	423715	44	102	10564	0	10710	0.986368	pass	260431	146	260285	Y	5.62707	offtargets	goodKmers	TRUE
217	CCAGTGACTCTGATCTTTAAAC	-	kmer_194448668.0	CTACCAGTGACTCTGATCTTTAAAC	902.768	236560	0.00381623	237463	58	153	6707	0	6918	0.9695	pass	461	211	250	Y	5.3756	offtargets	goodKmers	TRUE
218	CCAGTGACTCTGATCTTTTAAC	-	kmer_194448679.0	CTACCAGTGACTCTGATCTTTTAAC	78.9305	56693.2	0.00139224	56772.1	14	11	1483	0	1508	0.983422	pass	351	25	326	Y	4.75413	offtargets	goodKmers	TRUE
222	TCTGAAGTTGAAGGTTTTGTGG	+	kmer_199439995.0	CTCTGAAGTTGAAGGTTTTGTGGAA	1922.95	503297	0.00382071	505220	314	292	11292	0	11898	0.949067	pass	944	606	338	Y	5.70348	offtargets	goodKmers	FALSE
223	TCTGAAGTTGACGGTTTTGTGG	+	kmer_199440032.0	CTCTGAAGTTGACGGTTTTGTGGAA	0	46376.4	0	46376.4	0	4	1180	0	1184	0.996622	pass	893	4	889	Y	4.6663	offtargets	goodKmers	FALSE
224	CTCTGAGCTTAACCTTTATGGG	+	kmer_199452816.0	CTCTGAGCTTAACCTTTATGGGAAA	0	36737.8	0	36737.8	1	2	210	0	213	0.985915	pass	622	3	619	Y	4.56511	offtargets	goodKmers	FALSE
225	CTCTGAGCTTAACCTTTATGGG	+	kmer_199452828.0	CTCTGAGCTTAACCTTTATGGGTAA	221.992	130522	0.0017008	130744	15	25	4313	0	4353	0.990811	pass	691	40	651	Y	5.11642	offtargets	goodKmers	FALSE
226	CTCTGAGCTTAACCTTTATGGG	+	kmer_199452830.0	CTCTGAGCTTAACCTTTATGGGTCA	1602.29	357416	0.00448298	359018	269	257	7565	0	8091	0.934989	pass	711	526	185	Y	5.55512	offtargets	goodKmers	FALSE
227	TCTTCTAGTTCAAAAGTTATGG	+	kmer_199727891.0	CTCTTCTAGTTCAAAAGTTATGGCC	948.153	120962	0.00783844	121910	74	56	3392	2	3524	0.962543	pass	248103	132	247971	Y	5.08604	offtargets	goodKmers	FALSE
228	CTGTCTCAATCATCACGCTAGG	+	kmer_203181198.0	CTGTCTCAATCATCACGCTAGGACA	1801.59	420429	0.00428512	422231	105	168	11695	0	11968	0.977189	pass	267576	273	267303	Y	5.62555	offtargets	goodKmers	FALSE
229	CCCAAAACTGTCTCAATCATCA	-	kmer_205082442.0	CTTCCCAAAACTGTCTCAATCATCA	1493.76	433091	0.00344907	434585	39	100	10583	0	10722	0.987036	pass	264465	139	264326	Y	5.63807	offtargets	goodKmers	FALSE
242	GAAGCAAGTTTACCCATAAAGG	+	kmer_212178309.0	GAAGCAAGTTTACCCATAAAGGTTA	202.26	107410	0.00188306	107612	10	19	3414	0	3443	0.991577	pass	93	29	64	Y	5.03186	offtargets	goodKmers	TRUE
243	GAAGCAAGTTTTCCCATAAAGG	+	kmer_212178438.0	GAAGCAAGTTTTCCCATAAAGGTTA	0	37105.8	0	37105.8	0	2	130	0	132	0.984848	pass	85	2	83	Y	4.56944	offtargets	goodKmers	TRUE
244	AATGTTTGACGAAAATGCAAGG	+	kmer_213817755.0	GAATGTTTGACGAAAATGCAAGGTC	2174.54	576059	0.00377486	578234	280	244	17618	0	18142	0.971117	pass	280450	524	279926	Y	5.7621	offtargets	goodKmers	FALSE
245	GACACAATAACAAGGATCTTGG	+	kmer_214424736.0	GACACAATAACAAGGATCTTGGTGA	1024.12	80989.3	0.0126451	82013.4	181	10	3105	0	3296	0.942051	pass	281656	191	281465	Y	4.91388	offtargets	goodKmers	TRUE
246	GACATAATCTCTTCACCGTTGG	+	kmer_214849503.0	GACATAATCTCTTCACCGTTGGAAA	262.444	147928	0.00177413	148190	19	61	3437	0	3517	0.977253	pass	143	80	63	Y	5.17082	offtargets	goodKmers	TRUE
248	CCACTTCAATACCTTCCCAAAAC	-	kmer_215116675.0	GACCACTTCAATACCTTCCCAAAAC	3033.89	424743	0.00714288	427777	177	157	10424	0	10758	0.968953	pass	256802	334	256468	Y	5.63122	offtargets	goodKmers	TRUE
249	CCCAGTATGAAACTTTTTCATCA	-	kmer_215216771.0	GACCCAGTATGAAACTTTTTCATCA	330.522	81956.5	0.0040329	82287	46	5	2427	0	2478	0.979419	pass	19736	51	19685	Y	4.91533	offtargets	goodKmers	FALSE
250	CCCATAAAGGTTAAGCTCAGAGC	-	kmer_215218094.0	GACCCATAAAGGTTAAGCTCAGAGC	1601.3	357823	0.00447512	359424	268	257	7575	0	8100	0.935185	pass	703	525	178	Y	5.55561	offtargets	goodKmers	TRUE
251	GACATAATCTCTTCACCGTTGG	+	kmer_217124986.0	GAGACATAATCTCTTCACCGTTGGA	267.377	149749	0.0017855	150016	19	61	3583	0	3663	0.97816	pass	144	80	64	Y	5.17614	offtargets	goodKmers	TRUE
252	GACATAATCTTTTCACCGTTGG	+	kmer_217125026.0	GAGACATAATCTTTTCACCGTTGGA	52.2915	31542.4	0.00165782	31594.7	2	0	199	0	201	0.99005	pass	101	2	99	Y	4.49961	offtargets	goodKmers	TRUE
253	GCTTTCTCACCCGTCCCCATGG	+	kmer_218572382.0	GAGCTTTCTCACCCGTCCCCATGGC	130.235	107181	0.00121509	107311	19	24	2532	0	2575	0.983301	pass	121466	43	121423	Y	5.03064	offtargets	goodKmers	TRUE
254	GCTTTCTCATCCGTCCCCATGG	+	kmer_218572462.0	GAGCTTTCTCATCCGTCCCCATGGC	906.715	239247	0.00378987	240154	30	68	5303	0	5401	0.981855	pass	1890	98	1792	Y	5.38049	offtargets	goodKmers	TRUE
255	GCTTTCTCATCCGTCCCTATGG	+	kmer_218572476.0	GAGCTTTCTCATCCGTCCCTATGGC	226.925	93288	0.00243252	93514.9	29	19	455	0	503	0.904573	pass	121387	48	121339	Y	4.97088	offtargets	goodKmers	TRUE
257	GATGTAAAAGTTTCATAATGGG	+	kmer_222339526.0	GATGTAAAAGTTTCATAATGGGTCA	211.139	226663	0.000931511	226874	25	16	3893	0	3934	0.989578	pass	74493	41	74452	Y	5.35578	offtargets	goodKmers	TRUE
258	GATGTAAAAGTTTCATACTGGG	+	kmer_222339547.0	GATGTAAAAGTTTCATACTGGGTCA	322.629	69045.5	0.0046727	69368.1	19	35	1433	0	1487	0.963685	pass	18621	54	18567	Y	4.84116	offtargets	goodKmers	TRUE
259	CAATAACAAATGGAGAAACAGG	+	kmer_224726164.0	GCAATAACAAATGGAGAAACAGGGC	164.768	15807.2	0.0104236	15972	0	29	747	0	776	0.962629	pass	79	29	50	Y	4.20336	offtargets	goodKmers	FALSE
261	CCATAACTTTTGAACTAGAAGAG	-	kmer_228484498.0	GCCATAACTTTTGAACTAGAAGAGC	948.153	119448	0.00793779	120396	86	59	3711	2	3858	0.961897	pass	251604	147	251457	Y	5.08061	offtargets	goodKmers	FALSE
262	CCATGCTTGAATGTTTGACGAAA	-	kmer_228585060.0	GCCATGCTTGAATGTTTGACGAAAA	1560.85	465527	0.00335287	467088	136	146	15103	0	15385	0.98167	pass	639	282	357	Y	5.6694	offtargets	goodKmers	FALSE
263	CCATGTTTGAATGTTTGACGAAA	-	kmer_228603497.0	GCCATGTTTGAATGTTTGACGAAAA	534.754	138329	0.00386581	138864	45	52	2026	0	2123	0.95431	pass	636	97	539	Y	5.14259	offtargets	goodKmers	FALSE
264	CCATTGAGGCTTCATGAATAAGC	-	kmer_228630467.0	GCCATTGAGGCTTCATGAATAAGCA	272.31	195616	0.00139206	195888	24	63	3882	0	3969	0.97808	pass	84247	87	84160	Y	5.29201	offtargets	goodKmers	TRUE
265	CCATTGGGGCTTCATGAATAAGC	-	kmer_228637155.0	GCCATTGGGGCTTCATGAATAAGCA	1001.43	256516	0.00390397	257517	92	119	9350	0	9561	0.977931	pass	268587	211	268376	Y	5.41081	offtargets	goodKmers	TRUE
266	CCTAGTAGATGGCCTCTGAATGC	-	kmer_229936031.0	GCCTAGTAGATGGCCTCTGAATGCA	562.38	189009	0.00297541	189571	137	53	3629	0	3819	0.950249	pass	33428	190	33238	Y	5.27777	offtargets	goodKmers	TRUE
267	AACATTCAAACATGGCCATGGG	+	kmer_23343248.0	AACATTCAAACATGGCCATGGGGAC	376.893	136597	0.00275916	136974	30	36	1827	0	1893	0.965135	pass	502	66	436	Y	5.13664	offtargets	goodKmers	FALSE
268	AACATTCAAGCATGGCCATGGG	+	kmer_23347017.0	AACATTCAAGCATGGCCATGGGGAC	816.931	370850	0.00220286	371667	30	53	13694	0	13777	0.993975	pass	532	83	449	Y	5.57015	offtargets	goodKmers	FALSE
269	GCTCTGAGCTTAACCTTTATGG	+	kmer_234215470.0	GCTCTGAGCTTAACCTTTATGGGAA	0	37113.9	0	37113.9	1	2	217	0	220	0.986364	pass	642	3	639	Y	4.56954	offtargets	goodKmers	TRUE
270	GCTCTGAGCTTAACCTTTATGG	+	kmer_234215475.0	GCTCTGAGCTTAACCTTTATGGGTA	224.952	131058	0.00171643	131283	16	26	4343	0	4385	0.990422	pass	697	42	655	Y	5.11821	offtargets	goodKmers	TRUE
271	CTTATTCATGAAGCCCCAATGG	+	kmer_235371343.0	GCTTATTCATGAAGCCCCAATGGCA	989.592	256993	0.00385066	257983	92	119	9344	0	9555	0.977917	pass	268615	211	268404	Y	5.41159	offtargets	goodKmers	FALSE
272	CTTATTCATGAAGCCTCAATGG	+	kmer_235371380.0	GCTTATTCATGAAGCCTCAATGGCA	272.31	195753	0.00139109	196025	24	63	3885	0	3972	0.978097	pass	84239	87	84152	Y	5.29231	offtargets	goodKmers	FALSE
273	GCTTTCTCACCCGTCCCCATGG	+	kmer_235940442.0	GCTTTCTCACCCGTCCCCATGGCCA	255.538	258552	0.000988343	258808	33	27	5332	0	5392	0.988872	pass	121751	60	121691	Y	5.41298	offtargets	goodKmers	TRUE
274	GCTTTCTCATCCGTCCCCATGG	+	kmer_235940875.0	GCTTTCTCATCCGTCCCCATGGCCA	947.167	251936	0.00375955	252883	29	70	5672	0	5771	0.982845	pass	1954	99	1855	Y	5.40292	offtargets	goodKmers	TRUE
275	GCTTTCTCATCCGTCCCTATGG	+	kmer_235940897.0	GCTTTCTCATCCGTCCCTATGGCCA	224.952	92934.2	0.00242055	93159.2	31	20	467	0	518	0.901544	pass	121688	51	121637	Y	4.96923	offtargets	goodKmers	TRUE
276	CCATCTACTAGGCTACCAGTGAC	-	kmer_239760852.0	GGCCATCTACTAGGCTACCAGTGAC	142.075	182669	0.000777773	182811	12	39	3562	0	3613	0.985884	pass	682	51	631	Y	5.262	offtargets	goodKmers	TRUE
277	CCATGCTTGAATGTTTGACGAAA	-	kmer_239764963.0	GGCCATGCTTGAATGTTTGACGAAA	1550.99	462878	0.00335075	464429	139	146	15220	0	15505	0.981619	pass	646	285	361	Y	5.66692	offtargets	goodKmers	FALSE
278	CCATGTTTGAATGTTTGACGAAA	-	kmer_239768683.0	GGCCATGTTTGAATGTTTGACGAAA	530.808	137471	0.00386124	138002	46	52	2054	0	2152	0.954461	pass	647	98	549	Y	5.13989	offtargets	goodKmers	FALSE
279	CCATTTACTAGGCTACCAGTGAC	-	kmer_239775204.0	GGCCATTTACTAGGCTACCAGTGAC	1695.03	112703	0.0150398	114398	128	179	6363	0	6670	0.953973	pass	879	307	572	Y	5.05842	offtargets	goodKmers	TRUE
280	GTTAAAAGATCAGAGTCACTGG	+	kmer_244729200.0	GGTTAAAAGATCAGAGTCACTGGTA	50.3182	56835.1	0.000885337	56885.4	10	9	1476	0	1495	0.987291	pass	338	19	319	Y	4.755	offtargets	goodKmers	TRUE
281	GTTTAAAGATCAGAGTCACTGG	+	kmer_245162765.0	GGTTTAAAGATCAGAGTCACTGGTA	911.648	236036	0.00386233	236948	56	152	6654	0	6862	0.969688	pass	431	208	223	Y	5.37465	offtargets	goodKmers	TRUE
289	GTCTACAAGATCTGCGCATAGG	+	kmer_249095023.0	GTCTACAAGATCTGCGCATAGGTTA	18.746	54738.7	0.000342463	54757.4	10	6	2366	0	2382	0.993283	pass	3820	16	3804	Y	4.73844	offtargets	goodKmers	TRUE
290	GTGATGATTGAGACAGTTTTGG	+	kmer_249974136.0	GTGATGATTGAGACAGTTTTGGGAA	1486.85	429222	0.00346406	430709	43	102	10595	0	10740	0.986499	pass	253303	145	253158	Y	5.63418	offtargets	goodKmers	TRUE
292	CCGTCAACTTCAGAGGCAATTTA	-	kmer_25113623.0	AACCGTCAACTTCAGAGGCAATTTA	0	47260.3	0	47260.3	0	3	1280	0	1283	0.997662	pass	885	3	882	Y	4.6745	offtargets	goodKmers	FALSE
293	CCTATGCGCAGATATTGTAGACC	-	kmer_25298369.0	AACCTATGCGCAGATATTGTAGACC	0	36619.2	0	36619.2	1	0	336	0	337	0.997033	pass	318	1	317	Y	4.56371	offtargets	goodKmers	TRUE
294	CCTATGCGCAGATCTTGTAGACC	-	kmer_25298403.0	AACCTATGCGCAGATCTTGTAGACC	2065.02	271820	0.00759701	273885	69	137	8525	0	8731	0.976406	pass	9196	206	8990	Y	5.43757	offtargets	goodKmers	TRUE
295	CCTGTCAATTCGAGCATGTTTTC	-	kmer_25473357.0	AACCTGTCAATTCGAGCATGTTTTC	0	25135.6	0	25135.6	0	2	209	0	211	0.990521	pass	627	2	625	Y	4.40029	offtargets	goodKmers	TRUE
296	CCTGTCAATTTGAGCATGTTTTC	-	kmer_25473447.0	AACCTGTCAATTTGAGCATGTTTTC	0	52556.1	0	52556.1	5	4	2601	0	2610	0.996552	pass	190626	9	190617	Y	4.72062	offtargets	goodKmers	TRUE
297	CCTTCAACTTCAGAGGCAATTTA	-	kmer_25523422.0	AACCTTCAACTTCAGAGGCAATTTA	1661.49	375165	0.00442869	376826	318	273	11452	0	12043	0.950926	pass	1067	591	476	Y	5.57614	offtargets	goodKmers	FALSE
298	CCTTCAACTTCAGAGGTAATTTA	-	kmer_25523448.0	AACCTTCAACTTCAGAGGTAATTTA	30.5856	116719	0.000262045	116750	2	1	476	0	479	0.993737	pass	872	3	869	Y	5.06726	offtargets	goodKmers	FALSE
299	CCTTTATGGGAAAACTTGCTTCG	-	kmer_25595917.0	AACCTTTATGGGAAAACTTGCTTCG	0	36815.8	0	36815.8	0	1	121	0	122	0.991803	pass	78	1	77	Y	4.56603	offtargets	goodKmers	FALSE
300	CCTTTATGGGTAAACTTGCTTCG	-	kmer_25595982.0	AACCTTTATGGGTAAACTTGCTTCG	198.313	106926	0.00185468	107124	9	19	3289	0	3317	0.991559	pass	90	28	62	Y	5.02989	offtargets	goodKmers	FALSE
302	CCTTTATGGGTCATATTACCCTT	-	kmer_25596052.0	AACCTTTATGGGTCATATTACCCTT	1534.21	343284	0.00446921	344818	263	247	6999	0	7509	0.932082	pass	697	510	187	Y	5.53759	offtargets	goodKmers	FALSE
303	AAGGTTAAGCTCAGAGCAAAGG	+	kmer_256039628.0	TAAAGGTTAAGCTCAGAGCAAAGGA	1658.53	519007	0.00319558	520666	273	252	12227	0	12752	0.95883	pass	772	525	247	Y	5.71656	offtargets	goodKmers	FALSE
305	AATCTCTTCACCGTTGGAAAGG	+	kmer_257680706.0	TAATCTCTTCACCGTTGGAAAGGAA	175.62	150299	0.00116847	150475	12	35	2933	0	2980	0.984228	pass	128	47	81	Y	5.17746	offtargets	goodKmers	FALSE
306	CCTTCCCAAAACTGTCTCAATCA	-	kmer_259168875.0	TACCTTCCCAAAACTGTCTCAATCA	1497.71	423453	0.0035369	424951	43	100	10574	0	10717	0.986657	pass	264783	143	264640	Y	5.62834	offtargets	goodKmers	FALSE
307	CCGTTGGAAAGGAAATTAAAAA	-	kmer_264269673.0	TCACCGTTGGAAAGGAAATTAAAAA	224.952	151685	0.00148302	151910	13	27	1780	0	1820	0.978022	pass	192	40	152	Y	5.18159	offtargets	goodKmers	FALSE
313	CCCATAAAGGTTAAGCTCAGAGC	-	kmer_265830971.0	TCCCATAAAGGTTAAGCTCAGAGCA	0	37756.6	0	37756.6	1	2	239	0	242	0.987603	pass	698	3	695	Y	4.57699	offtargets	goodKmers	TRUE
316	TCTGAAGTTGAAGGTTTTGTGG	+	kmer_268705587.0	TCTGAAGTTGAAGGTTTTGTGGAAA	1922.95	504157	0.00381419	506080	317	297	11291	0	11905	0.948425	pass	926	614	312	Y	5.70422	offtargets	goodKmers	FALSE
317	TCTGAAGTTGACGGTTTTGTGG	+	kmer_268705627.0	TCTGAAGTTGACGGTTTTGTGGAAA	0	46161.5	0	46161.5	0	4	1177	0	1181	0.996613	pass	864	4	860	Y	4.66428	offtargets	goodKmers	FALSE
318	CCATGCTTGAATGTTTGACGAA	-	kmer_272464929.0	TGGCCATGCTTGAATGTTTGACGAA	1537.17	460669	0.00333682	462206	141	147	15216	0	15504	0.981424	pass	646	288	358	Y	5.66484	offtargets	goodKmers	FALSE
319	CCATGTTTGAATGTTTGACGAA	-	kmer_272465373.0	TGGCCATGTTTGAATGTTTGACGAA	529.821	136550	0.00388005	137080	47	52	2055	0	2154	0.954039	pass	646	99	547	Y	5.13697	offtargets	goodKmers	FALSE
325	CTGTCTCAATCATCACGCTAGG	+	kmer_29288389.0	AACTGTCTCAATCATCACGCTAGGA	1817.38	418915	0.0043383	420732	110	168	11693	0	11971	0.976777	pass	268700	278	268422	Y	5.62401	offtargets	goodKmers	FALSE
330	CCCCAATGACTTAAGAACGATA	-	kmer_33506702.0	AAGCCCCAATGACTTAAGAACGATA	37.492	78829.1	0.000475611	78866.6	7	8	2854	0	2869	0.994772	pass	85213	15	85198	Y	4.89689	offtargets	goodKmers	FALSE
331	CCCCAATGGCATAAGAACGATA	-	kmer_33506772.0	AAGCCCCAATGGCATAAGAACGATA	1336.89	298202	0.00448317	299539	97	134	9333	0	9564	0.975847	pass	85315	231	85084	Y	5.47645	offtargets	goodKmers	FALSE
333	CCTCAATGGCATAAGAACGATA	-	kmer_33669538.0	AAGCCTCAATGGCATAAGAACGATA	271.324	196764	0.00137893	197035	25	59	3881	0	3965	0.978815	pass	79509	84	79425	Y	5.29454	offtargets	goodKmers	FALSE
335	AAACACCTCTAACTTTAAACGG	+	kmer_3512983.0	AAAACACCTCTAACTTTAAACGGCC	64.1311	103225	0.000621275	103289	2	1	2843	0	2846	0.998946	pass	22607	3	22604	Y	5.01405	offtargets	goodKmers	FALSE
336	AAGGTTAAGCTCAGAGCAAAGG	+	kmer_36631926.0	AAGGTTAAGCTCAGAGCAAAGGAAC	1672.34	527705	0.00316908	529377	301	267	12606	0	13174	0.956885	pass	884	568	316	Y	5.72377	offtargets	goodKmers	FALSE
337	AAAACATGCTCGAATTGACAGG	+	kmer_3741017.0	AAAACATGCTCGAATTGACAGGTTT	0	25220.7	0	25220.7	0	2	214	0	216	0.990741	pass	190143	2	190141	Y	4.40176	offtargets	goodKmers	FALSE
338	AAGTCTTCAAATGTGCTTCGGG	+	kmer_37552768.0	AAGTCTTCAAATGTGCTTCGGGGGA	1766.07	511992	0.00344941	513758	28	24	527	0	579	0.91019	pass	686	52	634	Y	5.71076	offtargets	goodKmers	FALSE
339	GTCTTCAAATGTGCTTCGGGGG	+	kmer_37552768.0	AAGTCTTCAAATGTGCTTCGGGGGA	1766.07	511992	0.00344941	513758	28	24	527	0	579	0.91019	pass	686	52	634	Y	5.71076	offtargets	goodKmers	TRUE
340	AAGTCTTCAAATGTGCTTCTGG	+	kmer_37552785.0	AAGTCTTCAAATGTGCTTCTGGGGA	22.6925	43478.1	0.000521929	43500.8	9	8	755	0	772	0.977979	pass	188	17	171	Y	4.6385	offtargets	goodKmers	FALSE
341	GTCTTCAAATGTGCTTCTGGGG	+	kmer_37552785.0	AAGTCTTCAAATGTGCTTCTGGGGA	22.6925	43478.1	0.000521929	43500.8	9	8	755	0	772	0.977979	pass	188	17	171	Y	4.6385	offtargets	goodKmers	TRUE
342	AATAACAAATGGAGAAACAGGG	+	kmer_39239687.0	AATAACAAATGGAGAAACAGGGCAA	181.54	15956.2	0.0113774	16137.7	0	30	753	0	783	0.961686	pass	79	30	49	Y	4.20784	offtargets	goodKmers	FALSE
343	AATCTCTTCACCGTTGGAAAGG	+	kmer_43742581.0	AATCTCTTCACCGTTGGAAAGGAAA	175.62	150595	0.00116617	150771	11	36	2897	0	2944	0.984035	pass	119	47	72	Y	5.17832	offtargets	goodKmers	FALSE
348	AATGACTTAAGAACGATAATGG	+	kmer_44467199.0	AATGACTTAAGAACGATAATGGATG	41.4385	78638.5	0.000526949	78679.9	8	12	2902	0	2922	0.993155	pass	259064	20	259044	Y	4.89586	offtargets	goodKmers	FALSE
349	AATGTTTGACGAAAATGCAAGG	+	kmer_46872811.0	AATGTTTGACGAAAATGCAAGGTCA	2192.3	577944	0.00379327	580136	311	260	17679	0	18250	0.968712	pass	280905	571	280334	Y	5.76353	offtargets	goodKmers	FALSE
350	AATTCGAGCATGTTTTCAAAGG	+	kmer_48205861.0	AATTCGAGCATGTTTTCAAAGGGTA	0	24990.6	0	24990.6	0	2	156	0	158	0.987342	pass	64	2	62	Y	4.39778	offtargets	goodKmers	FALSE
351	AATTTGAGCATGTTTTCAAAGG	+	kmer_49844184.0	AATTTGAGCATGTTTTCAAAGGGTA	4.93316	52190.1	9.45e-05	52195	2	2	2180	0	2184	0.998168	pass	214786	4	214782	Y	4.71763	offtargets	goodKmers	FALSE
353	TTTTTAATTTCCTTTCCAACGG	+	kmer_50352581.0	AATTTTTAATTTCCTTTCCAACGGT	172.661	152380	0.00113309	152553	11	25	1740	0	1776	0.97973	pass	175	36	139	Y	5.18342	offtargets	goodKmers	FALSE
354	ACAAAACCGTCAACTTCAGAGG	+	kmer_50759332.0	ACAAAACCGTCAACTTCAGAGGCAA	0	46835.6	0	46835.6	0	3	1191	0	1194	0.997487	pass	902	3	899	Y	4.67058	offtargets	goodKmers	FALSE
355	ACAAAACCTTCAACTTCAGAGG	+	kmer_50763683.0	ACAAAACCTTCAACTTCAGAGGCAA	1910.12	394507	0.00484179	396417	355	311	10859	0	11525	0.942213	pass	973	666	307	Y	5.59815	offtargets	goodKmers	FALSE
356	ACAAAACCTTCAACTTCAGAGG	+	kmer_50763691.0	ACAAAACCTTCAACTTCAGAGGTAA	28.6123	116941	0.000244673	116970	2	0	450	0	452	0.995575	pass	908	2	906	Y	5.06807	offtargets	goodKmers	FALSE
358	CCTCTAACTTTAAACGGCCATA	-	kmer_55557396.0	ACACCTCTAACTTTAAACGGCCATA	63.1444	100936	0.000625588	100999	1	1	2874	0	2876	0.999305	pass	117952	2	117950	Y	5.00432	offtargets	goodKmers	FALSE
359	GCTTTCTCACCCGTCCCCATGG	+	kmer_57791823.0	ACAGCTTTCTCACCCGTCCCCATGG	115.436	153875	0.000750193	153990	12	2	2739	0	2753	0.994915	pass	245	14	231	Y	5.18749	offtargets	goodKmers	TRUE
360	ACATTCAAACATGGCCATGGGG	+	kmer_60299530.0	ACATTCAAACATGGCCATGGGGACG	373.933	135930	0.00275092	136304	30	36	1820	0	1886	0.965005	pass	498	66	432	Y	5.13451	offtargets	goodKmers	FALSE
361	ACATTCAAGCATGGCCATGGGG	+	kmer_60308373.0	ACATTCAAGCATGGCCATGGGGACG	819.891	368998	0.00222194	369818	26	52	13552	0	13630	0.994277	pass	528	78	450	Y	5.56799	offtargets	goodKmers	FALSE
363	CCAAGATCCTTGTTATTGTGTCC	-	kmer_61336934.0	ACCAAGATCCTTGTTATTGTGTCCC	1030.04	80768.4	0.012753	81798.4	198	11	3102	0	3311	0.936877	pass	282502	209	282293	Y	4.91274	offtargets	goodKmers	TRUE
364	CCACTTCAATACCTTCCCAAAAC	-	kmer_62069750.0	ACCACTTCAATACCTTCCCAAAACT	3065.47	427187	0.00717594	430252	182	160	10453	0	10795	0.968319	pass	258049	342	257707	Y	5.63372	offtargets	goodKmers	TRUE
365	CCAGTGACTCTGATCTTTAAACC	-	kmer_62435469.0	ACCAGTGACTCTGATCTTTAAACCT	902.768	235590	0.00383195	236493	54	152	6636	0	6842	0.969892	pass	447	206	241	Y	5.37382	offtargets	goodKmers	TRUE
366	CCAGTGACTCTGATCTTTTAACC	-	kmer_62435488.0	ACCAGTGACTCTGATCTTTTAACCT	50.3182	56661.7	0.000888046	56712	10	9	1475	0	1494	0.987282	pass	359	19	340	Y	4.75367	offtargets	goodKmers	TRUE
368	CCCAGTATGAAACTTTTACATCG	-	kmer_63264598.0	ACCCAGTATGAAACTTTTACATCGC	322.629	68354.1	0.00471997	68676.7	19	35	1417	0	1471	0.96329	pass	19384	54	19330	Y	4.83681	offtargets	goodKmers	FALSE
369	CCCAGTATGAAACTTTTTCATCA	-	kmer_63264626.0	ACCCAGTATGAAACTTTTTCATCAC	330.522	81580.4	0.00405149	81910.9	9	3	2410	0	2422	0.995045	pass	19573	12	19561	Y	4.91334	offtargets	goodKmers	FALSE
370	CCCATAAAGGTTAAGCTCAGAGC	-	kmer_63278347.0	ACCCATAAAGGTTAAGCTCAGAGCA	1621.04	463510	0.00349731	465131	271	234	11840	0	12345	0.959093	pass	729	505	224	Y	5.66758	offtargets	goodKmers	TRUE
371	CCCATTATGAAACTTTTACATCG	-	kmer_63348725.0	ACCCATTATGAAACTTTTACATCGC	213.112	224764	0.000948159	224977	26	16	3878	0	3920	0.989286	pass	74295	42	74253	Y	5.35214	offtargets	goodKmers	FALSE
372	CCCGTCCCCATGGCCATGCTTGA	-	kmer_63918292.0	ACCCGTCCCCATGGCCATGCTTGAA	369.987	252126	0.00146747	252496	20	27	7157	0	7204	0.993476	pass	265680	47	265633	Y	5.40225	offtargets	goodKmers	FALSE
373	CCCTTTGAAAACATGCTCAAATT	-	kmer_64234893.0	ACCCTTTGAAAACATGCTCAAATTG	0	52353.4	0	52353.4	2	2	2177	0	2181	0.998166	pass	215901	4	215897	Y	4.71894	offtargets	goodKmers	FALSE
374	CCCTTTGAAAACATGCTCGAATT	-	kmer_64234905.0	ACCCTTTGAAAACATGCTCGAATTG	0	25063.6	0	25063.6	0	2	155	0	157	0.987261	pass	65	2	63	Y	4.39904	offtargets	goodKmers	FALSE
383	CCGTCAACTTCAGAGGCAATTTA	-	kmer_65611683.0	ACCGTCAACTTCAGAGGCAATTTAC	0	47296.8	0	47296.8	0	3	1280	0	1283	0.997662	pass	746	3	743	Y	4.67483	offtargets	goodKmers	FALSE
384	CCTATGCGCAGATATTGTAGACC	-	kmer_66165593.0	ACCTATGCGCAGATATTGTAGACCA	0	36412.4	0	36412.4	1	0	336	0	337	0.997033	pass	313	1	312	Y	4.56125	offtargets	goodKmers	TRUE
385	CCTATGCGCAGATCTTGTAGACC	-	kmer_66165633.0	ACCTATGCGCAGATCTTGTAGACCA	2042.33	270081	0.00756192	272123	70	137	8514	0	8721	0.976264	pass	9193	207	8986	Y	5.43477	offtargets	goodKmers	TRUE
387	CCTCTAACTTTAAACGGCCATAA	-	kmer_66410948.0	ACCTCTAACTTTAAACGGCCATAAC	111.489	101282	0.00110078	101393	4	1	2916	0	2921	0.998288	pass	186182	5	186177	Y	5.00601	offtargets	goodKmers	FALSE
388	TCTGAAGTTGAAGGTTTTGTGG	+	kmer_66440470.0	ACCTCTGAAGTTGAAGGTTTTGTGG	28.6123	115861	0.000246954	115890	4	1	464	0	469	0.989339	pass	898	5	893	Y	5.06405	offtargets	goodKmers	FALSE
389	CCTCTGAAGTTGAAGGTTTTGTG	-	kmer_66440470.0	ACCTCTGAAGTTGAAGGTTTTGTGG	28.6123	115861	0.000246954	115890	4	1	464	0	469	0.989339	pass	898	5	893	Y	5.06405	offtargets	goodKmers	FALSE
390	CCTGTCAATTCGAGCATGTTTTC	-	kmer_66691515.0	ACCTGTCAATTCGAGCATGTTTTCA	0	25070.7	0	25070.7	0	2	209	0	211	0.990521	pass	593	2	591	Y	4.39917	offtargets	goodKmers	TRUE
391	CCTGTCAATTTGAGCATGTTTTC	-	kmer_66691670.0	ACCTGTCAATTTGAGCATGTTTTCA	0	52371.6	0	52371.6	4	4	2599	0	2607	0.996931	pass	189387	8	189379	Y	4.7191	offtargets	goodKmers	TRUE
392	CCTTCAACTTCAGAGGCAATTTA	-	kmer_66827561.0	ACCTTCAACTTCAGAGGCAATTTAC	1659.51	374759	0.00442821	376419	318	271	11418	0	12007	0.950945	pass	910	589	321	Y	5.57567	offtargets	goodKmers	FALSE
393	CCTTCAACTTCAGAGGTAATTTA	-	kmer_66827592.0	ACCTTCAACTTCAGAGGTAATTTAC	30.5856	116863	0.000261722	116894	2	1	473	0	476	0.993697	pass	730	3	727	Y	5.06779	offtargets	goodKmers	FALSE
394	CCTTCCCAAAACTGTCTCAATCA	-	kmer_66866588.0	ACCTTCCCAAAACTGTCTCAATCAT	1493.76	424408	0.00351963	425902	43	100	10588	0	10731	0.986674	pass	264569	143	264426	Y	5.62931	offtargets	goodKmers	FALSE
395	CCTTGCATTTTCGTCAAACATTC	-	kmer_66975703.0	ACCTTGCATTTTCGTCAAACATTCA	2166.64	578333	0.00374635	580500	278	243	17588	0	18109	0.97123	pass	279137	521	278616	Y	5.7638	offtargets	goodKmers	TRUE
396	CCTTTATGGGAAAACTTGCTTCG	-	kmer_67056893.0	ACCTTTATGGGAAAACTTGCTTCGC	0	36462	0	36462	0	1	119	0	120	0.991667	pass	79	1	78	Y	4.56184	offtargets	goodKmers	FALSE
397	CCTTTATGGGTAAACTTGCTTCG	-	kmer_67056983.0	ACCTTTATGGGTAAACTTGCTTCGC	197.326	107430	0.00183679	107627	7	19	3269	0	3295	0.992109	pass	87	26	61	Y	5.03192	offtargets	goodKmers	FALSE
400	CTGTCTCAATCATCACGCTAGG	+	kmer_77334801.0	ACTGTCTCAATCATCACGCTAGGAC	1815.4	418672	0.00433609	420487	111	168	11693	0	11972	0.976696	pass	267652	279	267373	Y	5.62375	offtargets	goodKmers	FALSE
402	AAAGCTCAAGTGTTGTAGTTGG	+	kmer_80094056.0	AGAAAGCTCAAGTGTTGTAGTTGGA	95.7033	85058.5	0.00112515	85154.2	0	3	2340	0	2343	0.99872	pass	126762	3	126759	Y	4.93021	offtargets	goodKmers	FALSE
411	GACATAATCTCTTCACCGTTGG	+	kmer_82235376.0	AGACATAATCTCTTCACCGTTGGAA	265.404	147439	0.00180009	147704	21	61	3594	0	3676	0.977693	pass	148	82	66	Y	5.16939	offtargets	goodKmers	TRUE
413	CCACTTCAATACCTTCCCAAAA	-	kmer_82344682.0	AGACCACTTCAATACCTTCCCAAAA	3025.01	424370	0.00712824	427395	179	156	10388	0	10723	0.968759	pass	259079	335	258744	Y	5.63083	offtargets	goodKmers	FALSE
414	GACATAATCTCTTCACCGTTGG	+	kmer_83162544.0	AGAGACATAATCTCTTCACCGTTGG	268.364	150587	0.00178212	150855	20	61	3534	0	3615	0.977593	pass	140	81	59	Y	5.17856	offtargets	goodKmers	TRUE
415	GACATAATCTTTTCACCGTTGG	+	kmer_83162582.0	AGAGACATAATCTTTTCACCGTTGG	52.2915	31753.2	0.00164681	31805.5	2	0	192	0	194	0.989691	pass	99	2	97	Y	4.5025	offtargets	goodKmers	TRUE
417	AAACACCTCTAACTTTAAACGG	+	kmer_8552682.0	AAACACCTCTAACTTTAAACGGCCA	60.1845	103601	0.000580926	103661	2	1	2886	0	2889	0.998962	pass	83412	3	83409	Y	5.01562	offtargets	goodKmers	FALSE
421	CCCCAATGACTTAAGAACGATAA	-	kmer_89065834.0	AGCCCCAATGACTTAAGAACGATAA	37.492	78940.6	0.000474939	78978.1	7	8	2856	0	2871	0.994775	pass	85339	15	85324	Y	4.89751	offtargets	goodKmers	FALSE
422	CCCCAATGGCATAAGAACGATAA	-	kmer_89065973.0	AGCCCCAATGGCATAAGAACGATAA	1320.11	297411	0.00443867	298731	90	132	9342	0	9564	0.976788	pass	85466	222	85244	Y	5.47528	offtargets	goodKmers	FALSE
424	AAACACCTCTAACTTTAAACGG	+	kmer_892174.0	AAAAAACACCTCTAACTTTAAACGG	5.91979	103222	5.74e-05	103228	1	1	898	0	900	0.997778	pass	2540	2	2538	Y	5.0138	offtargets	goodKmers	FALSE
426	CCTAGTAAATGGCCTCTGAATGC	-	kmer_89583329.0	AGCCTAGTAAATGGCCTCTGAATGC	2854.33	268926	0.0106138	271780	535	308	7741	0	8584	0.901794	pass	267363	843	266520	Y	5.43422	offtargets	goodKmers	TRUE
427	CCTAGTAGATGGCCTCTGAATGC	-	kmer_89583584.0	AGCCTAGTAGATGGCCTCTGAATGC	558.434	189063	0.00295369	189621	134	53	3630	0	3817	0.951009	pass	33191	187	33004	Y	5.27789	offtargets	goodKmers	TRUE
428	CCTCAATGGCATAAGAACGATAA	-	kmer_89600395.0	AGCCTCAATGGCATAAGAACGATAA	272.31	196406	0.00138646	196678	25	59	3885	0	3969	0.978836	pass	79552	84	79468	Y	5.29376	offtargets	goodKmers	FALSE
429	GTGATGATTGAGACAGTTTTGG	+	kmer_91169478.0	AGCGTGATGATTGAGACAGTTTTGG	1794.68	422525	0.00424751	424320	104	156	11160	0	11420	0.977233	pass	275901	260	275641	Y	5.62769	offtargets	goodKmers	TRUE
430	TCTTCTAGTTCAAAAGTTATGG	+	kmer_92033190.0	AGCTCTTCTAGTTCAAAAGTTATGG	951.113	119756	0.00794209	120707	90	58	3700	3	3851	0.960789	pass	251902	151	251751	Y	5.08173	offtargets	goodKmers	FALSE
431	AAACATTCAAACATGGCCATGG	+	kmer_9226886.0	AAACATTCAAACATGGCCATGGGGA	406.492	136641	0.00297489	137047	31	44	1835	0	1910	0.960733	pass	489	75	414	Y	5.13687	offtargets	goodKmers	FALSE
432	ACATTCAAACATGGCCATGGGG	+	kmer_9226886.0	AAACATTCAAACATGGCCATGGGGA	406.492	136641	0.00297489	137047	31	44	1835	0	1910	0.960733	pass	489	75	414	Y	5.13687	offtargets	goodKmers	FALSE
433	AAACATTCAAGCATGGCCATGG	+	kmer_9228694.0	AAACATTCAAGCATGGCCATGGGGA	979.725	379182	0.00258379	380162	44	108	13916	0	14068	0.989195	pass	531	152	379	Y	5.57997	offtargets	goodKmers	FALSE
434	ACATTCAAGCATGGCCATGGGG	+	kmer_9228694.0	AAACATTCAAGCATGGCCATGGGGA	979.725	379182	0.00258379	380162	44	108	13916	0	14068	0.989195	pass	531	152	379	Y	5.57997	offtargets	goodKmers	FALSE
435	GCTTTCTCACCCGTCCCCATGG	+	kmer_92932456.0	AGCTTTCTCACCCGTCCCCATGGCC	263.431	260570	0.00101098	260833	31	27	5304	0	5362	0.989183	pass	121238	58	121180	Y	5.41636	offtargets	goodKmers	TRUE
436	GCTTTCTCATCCGTCCCCATGG	+	kmer_92932738.0	AGCTTTCTCATCCGTCCCCATGGCC	903.755	253123	0.00357042	254027	29	68	5573	0	5670	0.982892	pass	1937	97	1840	Y	5.40488	offtargets	goodKmers	TRUE
437	GCTTTCTCATCCGTCCCTATGG	+	kmer_92932757.0	AGCTTTCTCATCCGTCCCTATGGCC	226.925	93367.1	0.00243046	93594	30	20	454	0	504	0.900794	pass	121173	50	121123	Y	4.97125	offtargets	goodKmers	TRUE
438	CCATCTACTAGGCTACCAGTGA	-	kmer_94959063.0	AGGCCATCTACTAGGCTACCAGTGA	141.088	182244	0.000774171	182385	13	39	3556	0	3608	0.985588	pass	748	52	696	Y	5.26099	offtargets	goodKmers	FALSE
439	CCATTTACTAGGCTACCAGTGA	-	kmer_94966439.0	AGGCCATTTACTAGGCTACCAGTGA	1904.2	147311	0.0129264	149215	172	204	6485	0	6861	0.945197	pass	908	376	532	Y	5.17381	offtargets	goodKmers	FALSE
440	AGGGTAATATGACCCATAAAGG	+	kmer_96444288.0	AGGGTAATATGACCCATAAAGGTTA	1560.85	345937	0.00451195	347498	256	244	6993	0	7493	0.933271	pass	674	500	174	Y	5.54095	offtargets	goodKmers	FALSE
441	AAATTACCTCTGAAGTTGAAGG	+	kmer_97946914.0	AGTAAATTACCTCTGAAGTTGAAGG	30.5856	117231	0.0002609	117262	2	1	475	0	478	0.993724	pass	726	3	723	Y	5.06916	offtargets	goodKmers	FALSE
442	AAATTGCCTCTGAAGTTGAAGG	+	kmer_97952176.0	AGTAAATTGCCTCTGAAGTTGAAGG	1673.33	375297	0.00445868	376970	317	272	11431	0	12020	0.950998	pass	865	589	276	Y	5.57631	offtargets	goodKmers	FALSE
443	AAATTGCCTCTGAAGTTGACGG	+	kmer_97952182.0	AGTAAATTGCCTCTGAAGTTGACGG	0	47472.2	0	47472.2	0	3	1278	0	1281	0.997658	pass	746	3	743	Y	4.67644	offtargets	goodKmers	FALSE
452	CCGTCAACTTCAGAGGCAATTT	-	kmer_9922098.0	AAACCGTCAACTTCAGAGGCAATTT	0	47345.5	0	47345.5	0	3	1280	0	1283	0.997662	pass	1032	3	1029	Y	4.67528	offtargets	goodKmers	FALSE
453	TCACTGGTAGCCTAGTAAATGG	+	kmer_99263004.0	AGTCACTGGTAGCCTAGTAAATGGC	1681.22	111823	0.0150347	113504	129	181	6379	0	6689	0.953655	pass	876	310	566	Y	5.05501	offtargets	goodKmers	FALSE
454	TCACTGGTAGCCTAGTAGATGG	+	kmer_99263020.0	AGTCACTGGTAGCCTAGTAGATGGC	141.088	182579	0.00077275	182720	13	39	3568	0	3620	0.985635	pass	684	52	632	Y	5.26179	offtargets	goodKmers	FALSE
455	CCCCAGAAGCACATTTGAAGAC	-	kmer_99459862.0	AGTCCCCAGAAGCACATTTGAAGAC	22.6925	43683.9	0.000519471	43706.6	8	8	762	0	778	0.979434	pass	172	16	156	Y	4.64055	offtargets	goodKmers	TRUE
456	CCCCCGAAGCACATTTGAAGAC	-	kmer_99462154.0	AGTCCCCCGAAGCACATTTGAAGAC	1799.62	515275	0.00349254	517075	27	24	526	0	577	0.911612	pass	220	51	169	Y	5.71355	offtargets	goodKmers	TRUE
457	CCTATGCGCAGATATTGTAGAC	-	kmer_9988253.0	AAACCTATGCGCAGATATTGTAGAC	0	37061.2	0	37061.2	1	0	333	0	334	0.997006	pass	301	1	300	Y	4.56892	offtargets	goodKmers	TRUE
458	CCTATGCGCAGATCTTGTAGAC	-	kmer_9988281.0	AAACCTATGCGCAGATCTTGTAGAC	2053.18	218309	0.00940493	220362	60	130	6184	0	6374	0.970191	pass	4935	190	4745	Y	5.34314	offtargets	goodKmers	TRUE
459	AGTCTTCAAATGTGCTTCGGGG	+	kmer_99952664.0	AGTCTTCAAATGTGCTTCGGGGGAC	1768.04	514459	0.0034367	516227	26	24	529	0	579	0.913644	pass	229	50	179	Y	5.71284	offtargets	goodKmers	FALSE
460	AGTCTTCAAATGTGCTTCTGGG	+	kmer_99952686.0	AGTCTTCAAATGTGCTTCTGGGGAC	21.7059	43641.3	0.000497371	43663	8	8	764	0	780	0.979487	pass	174	16	158	Y	4.64011	offtargets	goodKmers	FALSE
