# Supplementary material for: Y chromosome shredding in Anopheles gambiae: Insight into the cellular dynamics of a novel synthetic sex ratio distorter
Source: PLoS Genet. 2024 Jun 7;20(6):e1011303. doi: 10.1371/journal.pgen.1011303 (PMC11189259; doi:10.1371/journal.pgen.1011303)
Supplement: S2 File — (XLSX) [file pgen.1011303.s009.xlsx]

## Sheet: DNA FISH probes
Probe name	probe sequence or primers
AgY53A oligo probe	AATGAAGAATCTGGATGATAGATGGAGAGATTTCTTAGTTTCTT-Cy5
AgY53B oligo probe	AGAAGAATAGAATCAGAAAAGTCGGTTTCTTCATCCTGAAAGCC-Cy3
Conting_240	CAATAAATTTCCTTTTTAATGATGC AAAATCTACGTCTCTAGC-Cy5
18s rDNA	F: AACTGTGGAAAAGCCAGAGC
	R: TCCACTTGATCCTTGCAAAA

## Sheet: Cloning-Primers
Primer name	Primer sequence 5' -> 3'
kmer-AgY53B-F	TGCTGAATAGAATCAGAAAAGT
kmer-AgY53B-R	AAACACTTTTCTGATTCTATTC
