# Supplementary material for: Y chromosome shredding in Anopheles gambiae: Insight into the cellular dynamics of a novel synthetic sex ratio distorter
Source: PLoS Genet. 2024 Jun 7;20(6):e1011303. doi: 10.1371/journal.pgen.1011303 (PMC11189259; doi:10.1371/journal.pgen.1011303)
Supplement: S3 File — (XLSX) [file pgen.1011303.s010.xlsx]

## Sheet: Sheet1
Inverse PCR primer name	Primer sequence
5'F1	GACGCATGATTATCTTTTACGTGAC
5'R1	TGACACTTACCGCATTGACA
5'F2	GCGATGACGAGCTTGTTGGTG
5'R2	TCCAAGCGGCGACTGAGATG
3'F1	CAACATGACTGTTTTTAAAGTACAAA
3'R1	GTCAGAAACAACTTTGGCACATAT
3'F2	CCTCGATATACAGACCGATAAAAC
3'R2	TGCATTTGCCTTTCGCCTTAT
pB-5SEQ	CGCGCTATTTAGAAAGAGAGA
pB-3SEQ	CGATAAAACACATGCGTCAATT
Flanking sequences isolated following inverse PCR	Flanking Sequence	Blastn results
AgY53B/2R-5'-pB-Seq	CGCAGACTATCTTTCTAGGGTTAAACTGCACTAGTTTAAGGGACTTTTAGAACAAGCCCTTTAAAATCGACTTAAGGACATAAAGTTTCTAATTCTTCTTACTGTTCGTTAAGTCATATTACAAAAAAAACCCGAATTTTCACCAAATAACGC
AgY53B/2R-3'-pB-Seq	GCCTTTCGCCTTATTTTAGAGGGGCAGTAAGTACAGTAAGTACGTTTTTTCATTACTGGCTCTTCAGTACTGTCATCTGATGTACCAGGGCAGGCTATTTCCCTTAAACTGGTACCTTAAACTTCGCTTAACCCTAGAAAGATAATCATATTTGACGTA
AgY53B/2L-5'-pB-Seq	GCGTCAATTTTACGCAGACTATCTTTCTAGGGTTATAAAGAAAGGATTTTGTTGTTGTTTGTATGCTTTTTTCTTCTTCAAGTATTTGTCGATCTTCGTTTCTACGCAGAAATCATTCTCTCATCCTTTCACACGTGCCTTCACCCACGTTCACACCCGTTTTAC
AgY53B/2L-3'-pB-Seq	CTTTCCGGAGCTTCTACACACACTGGCGTGAGAAACCGATTGTCAATTCTCTCACAGCCATCTCTCACCTGCAGTCTCGGTGTATGTAGAAACGCTCTAATGGTTTTTTAAACACAATGTCATCCATTCTGCATGAATAATTGGAATCCAAAATGCATCATAATACAACATTTCATAGAAAAACGCAACGCAAATGGTATTATTTTGATTCATTAATATATTTCATCATTACTTTTTGATTTATTGATTCATGCCTATTATCCCTAGAAAGATAATCATATTGTGACGTA
