# Supplementary material for: Y chromosome shredding in Anopheles gambiae: Insight into the cellular dynamics of a novel synthetic sex ratio distorter
Source: PLoS Genet. 2024 Jun 7;20(6):e1011303. doi: 10.1371/journal.pgen.1011303 (PMC11189259; doi:10.1371/journal.pgen.1011303)
Supplement: S4 File — (XLSX) [file pgen.1011303.s011.xlsx]

## Sheet: AgY53B2L-2R
AgY53B/2L +/-									AgY53B/2L -/-									AgY53B/2R +/-									AgY53B/2R -/-
Eggs	Larvae	H Rate	♂	♀	Total	Sex Ratio			Eggs	Larvae	H Rate	♂	♀	Total	Sex Ratio			Eggs	Larvae	H Rate	♂	♀	Total	Sex Ratio			Eggs	Larvae	H Rate	♂	♀	Total	Sex Ratio
						♂	♀								♂	♀		54	29	53.7037		21	21	0	100		55	55	100	19	21	40	0.475	52.5
95	37	38.9474	3	34	37	0.0810811	91.8919		159	153	96.2264	58	64	122	0.47541	52.459		47	41	87.234		38	38	0	100		14	14	100	8	4	12	0.666667	33.3333
170	129	75.8824	11	65	76	0.144737	85.5263		71	56	78.8732	30	24	54	0.555556	44.4444		61	51	83.6066	1	22	23	0.0434783	95.6522		77	75	97.4026	30	29	59	0.508475	49.1525
64	40	62.5	2	41	43	0.0465116	95.3488		92	74	80.4348	37	24	61	0.606557	39.3443		65	59	90.7692		48	48	0	100		43	35	81.3953	1	1	2	0.5	50
130	81	62.3077	2	73	75	0.0266667	97.3333		121	113	93.3884	50	58	108	0.462963	53.7037		94	83	88.2979		48	48	0	100		0	0	0
128	45	35.1562	2	38	40	0.05	95		146	118	80.8219	Sex ratio not scored						60	56	93.3333	1	46	47	0.0212766	97.8723		63	58	92.0635	10	8	18	0.555556	44.4444
115	94	81.7391	1	73	74	0.0135135	98.6486		117	71	60.6838	25	24	49	0.510204	48.9796		107	68	63.5514		29	29	0	100		57	49	85.9649	20	15	35	0.571429	42.8571
46	22	47.8261	0	12	12	0	100		134	120	89.5522	58	57	115	0.504348	49.5652		65	59	90.7692		52	52	0	100		61	60	98.3607	24	16	40	0.6	40
98	48	48.9796	0	48	48	0	100		119	78	65.5462	27	30	57	0.473684	52.6316		52	43	82.6923	1	35	36	0.0277778	97.2222		71	69	97.1831	13	6	19	0.684211	31.5789
143	106	74.1259	0	98	98	0	100		66	53	80.303	21	30	51	0.411765	58.8235		49	44	89.7959	3	28	31	0.0967742	90.3226		60	59	98.3333	20	13	33	0.606061	39.3939
77	34	44.1558	0	26	26	0	100		110	110	100	53	44	97	0.546392	45.3608		51	48	94.1176		45	45	0	100		50	50	100	20	25	45	0.444444	55.5556
118	100	84.7458	1	86	87	0.0114943	98.8506		98	47	47.9592	16	31	47	0.340426	65.9574		21	20	95.2381		24	24	0	100		76	74	97.3684	29	12	41	0.707317	29.2683
42	8	19.0476	2	4	6	0.333333	66.6667		182	182	100	72	70	142	0.507042	49.2958		53	49	92.4528		21	21	0	100		49	43	87.7551	20	19	39	0.512821	48.7179
136	98	72.0588	0	91	91	0	100		105	89	84.7619	50	38	88	0.568182	43.1818		7	0	0							0	0	0
100	67	67	3	62	65	0.0461538	95.3846		116	90	77.5862	38	45	83	0.457831	54.2169		78	66	84.6154	1	55	56	0.0178571	98.2143		59	57	96.6102	18	23	41	0.439024	56.0976
53	31	58.4906	1	28	29	0.0344828	96.5517		109	63	57.7982	21	34	55	0.381818	61.8182		76	65	85.5263		43	43	0	100		67	66	98.5075	29	7	36	0.805556	19.4444
102	67	65.6863	Sex ratio not scored						194	163	84.0206	67	84	151	0.443709	55.6291		48	48	100		29	29	0	100		65	45	69.2308	8	9	17	0.470588	52.9412
95	77	81.0526	0	73	73	0	100		90	75	83.3333	24	29	53	0.45283	54.717		61	55	90.1639	1	36	37	0.027027	97.2973		57	46	80.7018	23	16	39	0.589744	41.0256
134	75	55.9701	3	65	68	0.0441176	95.5882		136	130	95.5882	73	44	117	0.623932	37.6068		77	69	89.6104		48	48	0	100		73	72	98.6301	25	14	39	0.641026	35.8974
124	49	39.5161	1	40	41	0.0243902	97.561		106	86	81.1321	47	39	86	0.546512	45.3488		51	44	86.2745		23	23	0	100		0	0	0
42	17	40.4762	0	13	13	0	100		104	66	63.4615	38	26	64	0.59375	40.625		49	47	95.9184		36	36	0	100		75	70	93.3333	24	16	40	0.6	40
130	7	5.38462	0	6	6	0	100		100	41	41	23	22	45	0.511111	48.8889		53	44	83.0189		17	17	0	100		26	12	46.1538	6	4	10	0.6	40
73	64	87.6712	0	57	57	0	100		79	55	69.6203							69	59	85.5072		44	44	0	100		91	85	93.4066	33	33	66	0.5	50
119	24	20.1681	0	19	19	0	100											73	0	0							88	81	92.0455	32	26	58		44.8276
73	60	82.1918	2	58	60	0.0333333	96.6667		16	1	6.25							63	59	93.6508	2	42	44	0.0454545	95.4545
118	92	77.9661	0	87	87	0	100		116	101	87.069	41	50	91	0.450549	54.9451		0	0	0
104	76	73.0769	1	71	72	0.0138889	98.6111		126	115	91.2698	54	49	103	0.524272	47.5728		53	49	92.4528		44	44	0	100
14	9	64.2857	0	4	4	0	100											82	75	91.4634		64	64	0	100
																		58	51	87.931	4	37	41	0.097561	90.2439
Statistical tests:
Descriptive statistics
	AgY53B/2L +/-	AgY53B/2L -/-	AgY53B/2R +/-	AgY53B/2R -/-
Number of values	27	25	29	24
Minimum	5.385	6.25	0	0
25% Percentile	40.48	64.5	83.31	80.88
Median	62.5	80.82	88.3	93.37
75% Percentile	75.88	90.41	92.45	98.35
Maximum	87.67	100	100	100
Mean	58.02	75.87	78.33	79.35
Std. Deviation	21.95	21.24	28.55	32.93
Std. Error of Mean	4.225	4.248	5.303	6.721
Lower 95% CI	49.33	67.1	67.47	65.45
Upper 95% CI	66.7	84.64	89.2	93.26
Mean ranks	29.15	51.8	62.16	70.02
Kruskal-Wallis test
Number of families	1
Number of comparisons per family	2
Alpha	0.05
Dunn's multiple comparisons test	Mean rank diff.	Significant?	Summary	Adjusted P Value
AgY53B/2L +/- ♂ vs. AgY53B/2L -/- ♂	-22.65	Yes	*	0.0147	A-B
AgY53B/2R +/- ♂ vs. AgY53B/2R -/- ♂	-7.866	No	ns	0.6984	C-D
Test details	Mean rank 1	Mean rank 2	Mean rank diff.	n1	n2	Z
AgY53B/2L +/- ♂ vs. AgY53B/2L -/- ♂	29.15	51.8	-22.65	27	25	2.68
AgY53B/2R +/- ♂ vs. AgY53B/2R -/- ♂	62.16	70.02	-7.866	29	24	0.9361

## Sheet: AgY53B2L_femalefertility
	AgY53B/2L family 1								AgY53B/2L family 2
	AgY53B/2L family 1 +				AgY53B/2L family 1 -				AgY53B/2L family 2 +				AgY53B/2L family 2 -
	Eggs	Larvae	H Rate		Eggs	Larvae	H Rate		Eggs	Larvae	H Rate		Eggs	Larvae	H Rate
	93	89	95.6989		98	98	100		134	114	85.0746		79	78	98.7342
	94	79	84.0426		89	84	94.382		102	92	90.1961		111	100	90.0901
	83	80	96.3855		93	89	95.6989		112	95	84.8214		20	0	0
	114	95	83.3333		116	93	80.1724		113	108	95.5752		112	95	84.8214
	115	103	89.5652		90	79	87.7778		114	0	0		132	93	70.4545
	9	8	88.8889		127	85	66.9291		46	33	71.7391		105	79	75.2381
	108	78	72.2222		80	78	97.5		87	79	90.8046		121	112	92.562
	108	92	85.1852		125	121	96.8		125	107	85.6		108	86	79.6296
					126	125	99.2063
					79	72	91.1392
Statistical test
Number of families	1
Number of comparisons per family	3
Alpha	0.05
Dunn's multiple comparisons test	Mean rank diff.	Significant?	Summary	Adjusted P Value	A-?
Family 1 + vs. Family 1 -	-6.313	No	ns	0.544	B	Family 1 -
Family 1 + vs. Famili 2 +	2.188	No	ns	>0.9999	C	Famili 2 +
Family 1 + vs. Family 2 -	3.313	No	ns	>0.9999	D	Family 2 -
Test details	Mean rank 1	Mean rank 2	Mean rank diff.	n1	n2	Z
Family 1 + vs. Family 1 -	16.94	23.25	-6.313	8	10	1.337
Family 1 + vs. Famili 2 +	16.94	14.75	2.188	8	8	0.4394
Family 1 + vs. Family 2 -	16.94	13.63	3.313	8	8	0.6654
Descriptive statistic	AgY53B/2L family 1 +	AgY53B/2L family 1 -	AgY53B/2L family 2 +	AgY53B/2L family 2 -
Number of values	8	10	8	8
Minimum	72.22	66.93	0	0
25% Percentile	83.51	85.88	75.01	71.65
Median	87.04	95.04	85.34	82.23
75% Percentile	94.17	97.93	90.65	91.94
Maximum	96.39	100	95.58	98.73
Mean	86.92	90.96	75.48	73.94
Std. Deviation	7.725	10.35	31.28	31.29
Std. Error of Mean	2.731	3.274	11.06	11.06
Lower 95% CI	80.46	83.55	49.33	47.78
Upper 95% CI	93.37	98.37	101.6	100.1
Mean ranks	16.94	23.25	14.75	13.63

## Sheet: AgY53B2R_maleEscapee
	Agy53B/2L RFP + male escapee x WT females								Agy53B/2L RFP - male escapee x WT females								Agy53B/2L RFP + male escapee x WT females
	Eggs	Larvae	H Rate	♂	♀	Total	Female Sex Ratio		Eggs	Larvae	H Rate	♂	♀	Total	Female Sex Ratio		Eggs	Larvae	H Rate	♂	♀	Total	Female Sex Ratio
	39	26	66.6667						81	81	100						81	81	100
	72	65	90.2778						0	0	0						104	104	100
	74	21	28.3784	1	21	22	95.4545		61	41	67.2131						120	114	95
	113	73	64.6018	0	72	72	100		92	78	84.7826						0	0	0
	80	65	81.25						105	99	94.2857						120	114	95
	89	76	85.3933	2	70	72	97.2222		99	94	94.9495	41	44	85	51.7647		106	97	91.5094
	78	75	96.1538						61	35	57.377						0	0
	77	64	83.1169						62	63	101.613	32	42	74	56.7568		72	72	100
	80	72	90						95	71	74.7368	35	43	78	55.1282		108	102	94.4444
	73	75	102.74						87	83	95.4023						153	150	98.0392	65	63	128	49.2188
	123	92	74.7967	0	88	88	100		40	34	85						141	133	94.3262	55	49	104	47.1154
	99	98	98.9899						125	125	100						120	119	99.1667
	71	39	54.9296						89	70	78.6517	37	28	65	43.0769		104	104	100	43	36	79	45.5696
	74	63	85.1351						96	96	100						111	110	99.0991	42	34	76	44.7368
	0	0	0						79	25	31.6456	8	14	22	63.6364		0	0	0
	51	0	0						78	52	66.6667						0	0	0
	57	57	100						77	75	97.4026	34	35	69	50.7246		83	82	98.7952
	114	75	65.7895						0	0	0						151	151	100
	44	31	70.4545														92	56	60.8696
	0	0	0														0	0	0
	0	0	0														127	118	92.9134	51	49	100	49
	80	67	83.75	0	58	58	100										123	123	100
	99	76	76.7677	2	59	61	96.7213										126	125	99.2063
																	92	90	97.8261	32	38	70	54.2857
																	0
																	140	126	90
Statistical test
Number of families	1
Number of comparisons per family	2
Alpha	0.05
Dunn's multiple comparisons test	Mean rank diff.	Significant?	Summary	Adjusted P Value	C-?
WT vs. RFP +	12.61	Yes	*	0.0448	A	RFP +
WT vs. RFP -	5.738	No	ns	0.6632	B	RFP -
Test details	Mean rank 1	Mean rank 2	Mean rank diff.	n1	n2	Z
WT vs. RFP +	39.46	26.85	12.61	25	23	2.283
WT vs. RFP -	39.46	33.72	5.738	25	18	0.9709
