# Supplementary material for: Y chromosome shredding in Anopheles gambiae: Insight into the cellular dynamics of a novel synthetic sex ratio distorter
Source: PLoS Genet. 2024 Jun 7;20(6):e1011303. doi: 10.1371/journal.pgen.1011303 (PMC11189259; doi:10.1371/journal.pgen.1011303)
Supplement: S5 File — (XLSX) [file pgen.1011303.s012.xlsx]

## Sheet: Ag(PMB)AgY53
Ag(PMB)1-AgY53B/2L									Ag(PMB)1-AgY53B/2R									Ag(PMB1)
Eggs	Larvae	H Rate	♂	♀	Total	Sex Ratio			Eggs	Larvae	H Rate	♂	♀	Total	Sex Ratio			Eggs	Larvae	H Rate	♂	♀	Total	Sex Ratio
104	33	31.7308	1	30	31	3.22581	96.7742		103	26	25.2427	2	10	12	16.6667	83.3333		49	47	95.9184	34	8	42	80.9524	19.0476
145	35	24.1379	0	30	30	0	100		79	36	45.5696	0	34	34	0	100		106	101	95.283	93	5	98	94.898	5.10204
107	58	54.2056	4	40	44	9.09091	90.9091		156	65	41.6667	9	32	41	21.9512	78.0488		60	54	90	35	7	42	83.3333	16.6667
95	34	35.7895	2	32	34	5.88235	94.1176		80	36	45	1	6	7	14.2857	85.7143		65	60	92.3077	44	9	53	83.0189	16.9811
111	56	50.4505	6	47	53	11.3208	88.6792		120	41	34.1667	21	18	39	53.8462	46.1538		50	41	82	33	6	39	84.6154	15.3846
115	40	34.7826	1	36	37	2.7027	97.2973		80	0	0							160	144	90	77	10	87	88.5057	11.4943
59	16	27.1186	1	15	16	6.25	93.75		96	33	34.375	4	16	20	20	80		144	134	93.0556	69	4	73	94.5205	5.47945
116	35	30.1724	2	31	33	6.06061	93.9394		94	43	45.7447	4	27	31	12.9032	87.0968		73	42	57.5342	26	12	38	68.4211	31.5789
56	28	50	8	20	28	28.5714	71.4286		69	24	34.7826	2	9	11	18.1818	81.8182		117	98	83.7607	71	9	80	88.75	11.25
120	66	55	1	50	51	1.96078	98.0392		165	62	37.5758	1	21	22	4.54545	95.4545		53	50	94.3396	43	7	50	86	14
85	0	0							63	55	42.8571	45	4	49	0	100		65	0	0
105	30	28.5714	8	18	26	30.7692	69.2308		121	41	33.8843	2	16	18	11.1111	88.8889		111	101	90.991	90	7	97	92.7835	7.21649
122	64	52.459	1	39	40	2.5	97.5		124	49	39.5161	2	12	14	14.2857	85.7143		84	72	85.7143	37	1	38	97.3684	2.63158
76	18	23.6842	1	17	18	5.55556	94.4444		145	48	33.1034	2	20	22	9.09091	90.9091		114	97	85.0877	93	3	96	96.875	3.125
87	25	28.7356	1	15	16	6.25	93.75		88	33	37.5	0	20	20	0	100		52	44	84.6154	74	8	82	90.2439	9.7561
110	45	40.9091	2	34	36	5.55556	94.4444											107	103	96.2617	89	2	91	97.8022	2.1978
77	27	35.0649	1	25	26	3.84615	96.1538											126	126	100	105	4	109	96.3303	3.66972
																		76	64	84.2105
																		54	38	70.3704	23	10	33	69.697	30.303
Statistical analyses:																		96	90	93.75	76	14	90	84.4444	15.5556
																		35	32	91.4286	53	4	57	92.9825	7.01754
Descriptive statistic (HR):					Descript statistic (Sex bias)
	Ag(PMB)1-AgY53B/2L	Ag(PMB)1-AgY53B/2R	Ag(PMB1)			Ag(PMB)1-AgY53B/2L	Ag(PMB)1-AgY53B/2R	Ag(PMB1)
Number of values	17	15	21		Number of values	16	14	19
Minimum	0	0	0		Minimum	69.23	46.15	2.198
25% Percentile	27.85	33.88	83.99		25% Percentile	91.62	81.36	5.102
Median	34.78	37.5	90		Median	94.28	86.41	11.25
75% Percentile	50.23	42.86	94.04		75% Percentile	97.17	96.59	16.67
Maximum	55	45.74	100		Maximum	100	100	31.58
Mean	35.46	35.4	83.65		Mean	91.9	85.94	12.02
Std. Deviation	14.18	11.31	21.39		Std. Deviation	8.865	13.65	8.558
Std. Error of Mean	3.439	2.92	4.668		Std. Error of Mean	2.216	3.648	1.963
Lower 95% CI	28.17	29.14	73.91		Lower 95% CI	87.18	78.06	7.899
Upper 95% CI	42.75	41.66	93.39		Upper 95% CI	96.63	93.82	16.15
Mean ranks	16.91	18.1	41.52		Mean ranks	36.69	32	10
Kruscal-Wallis Test (Dunn correction) HR
Number of families	1
Number of comparisons per family	3
Alpha	0.05
Dunn's multiple comparisons test	Mean rank diff.	Significant?	Summary	Adjusted P Value
Ag(PMB)1-AgY53B/2L vs. Ag(PMB)1-AgY53B/2R	-1.188	No	ns	>0.9999	A-B
Ag(PMB)1-AgY53B/2L vs. Ag(PMB1)	-24.61	Yes	****	<0.0001	A-C
Ag(PMB)1-AgY53B/2R vs. Ag(PMB1)	-23.42	Yes	****	<0.0001	B-C
Test details	Mean rank 1	Mean rank 2	Mean rank diff.	n1	n2	Z
Ag(PMB)1-AgY53B/2L vs. Ag(PMB)1-AgY53B/2R	16.91	18.1	-1.188	17	15	0.2172
Ag(PMB)1-AgY53B/2L vs. Ag(PMB1)	16.91	41.52	-24.61	17	21	4.885
Ag(PMB)1-AgY53B/2R vs. Ag(PMB1)	18.1	41.52	-23.42	15	21	4.487
Kruscal-Wallis Test (Dunn correction) (Sex Bias)
Number of families	1
Number of comparisons per family	3
Alpha	0.05
Dunn's multiple comparisons test	Mean rank diff.	Significant?	Summary	Adjusted P Value
Ag(PMB)1-AgY53B/2L vs. Ag(PMB)1-AgY53B/2R	4.688	No	ns	>0.9999	A-B
Ag(PMB)1-AgY53B/2L vs. Ag(PMB1)	26.69	Yes	****	<0.0001	A-C
Ag(PMB)1-AgY53B/2R vs. Ag(PMB1)	22	Yes	****	<0.0001	B-C
Test details	Mean rank 1	Mean rank 2	Mean rank diff.	n1	n2	Z
Ag(PMB)1-AgY53B/2L vs. Ag(PMB)1-AgY53B/2R	36.69	32	4.688	16	14	0.8967
Ag(PMB)1-AgY53B/2L vs. Ag(PMB1)	36.69	10	26.69	16	19	5.506
Ag(PMB)1-AgY53B/2R vs. Ag(PMB1)	32	10	22	14	19	4.373

## Sheet: Vasa2Cas9-AgY53B2R
Vasa:Cas9-AgY53B/2R females X WT males							AgY53B/2R females X WT males							Vasa:Cas9-AgY53B/2R males X WT females								AgY53B/2R males X WT females
Eggs	Larvae	Hatching rate	♂	♀	Percentage females		Eggs	Larvae	Hatching rate	♂	♀	Percentage females		Eggs	Larvae	Hatching rate	♂	♀	Percentage females			Eggs	Larvae	Hatching rate	♂	♀	Percentage females
0	0	0					179	177	98.8827	64	65	50.3876		80	0	0						97	84	86.5979
97	13	13.4021	0	3	100		137	119	86.8613					130	38	29.2308	0	4	100			111	105	94.5946	7	35	83.33
12	0	0					0	0	0					15	0	0						0	0	0
127	0	0					124	120	96.7742					107	30	28.0374	0	2	100			0	0	0
114	52	45.614	0	8	100		141	121	85.8156					137	9	6.56934	0	6	100			82	73	89.0244	1	56	98.246
107	48	44.8598	0	31	100		97	83	85.567					0	0	0						90	72	80
81	27	33.3333	1	23	95.8333		129	125	96.8992					107	7	6.54206	0	5	100			13	3	23.0769
96	46	47.9167	0	28	100		123	107	86.9919					95	46	48.4211						71	61	85.9155
99	46	46.4646	0	21	100		151	137	90.7285					102	0	0						57	0	0
122	52	42.623					106	103	97.1698	43	46	48.3146		98	0	0						106	102	96.2264
68	26	38.2353					0	0	0					83	0	0						70	72	102.857
109	57	52.2936	0	28	100		79	21	26.5823					66	0	0						64	62	96.875
144	76	52.7778	2	66	97.0588		153	121	79.085					153	56	36.6013	0	45	100			74	67	90.5405
119	54	45.3782	0	14	100		142	131	92.2535					106	0	0						59	54	91.5254	1	53	98.148
60	25	41.6667	0	24	100		114	102	89.4737	44	45	49.4382		79	29	36.7089	0	23	100			92	77	83.6957
121	60	49.5868	0	38	100		121	115	95.0413					98	36	36.7347	0	27	100			108	92	85.1852	1	64	98.462
96	44	45.8333					100	91	91					85	0	0						65	27	41.5385
115	50	43.4783	0	13	100		131	84	64.1221					104	1	0.961538						0	0	0
50	0	0					115	108	93.913					66	34	51.5152	0	18	100			83	56	67.4699
110	48	43.6364	0	15	100		107	97	90.6542	25	37	40.3226		88	32	36.3636	0	30	100			88	69	78.4091
95	40	42.1053	0	11	100		102	102	100					146	0	0						107	94	87.8505
61	21	34.4262	0	13	100		113	90	79.646	46	50	41.8605										117	87	74.359
total			3	336			101	91	90.099
							104	84	80.7692													83	83	100
																						98	50	51.0204
																						75	67	89.3333
Statistical analyses:														Statistical analyses								88	87	98.8636
Descriptive statistic (HR):														Descriptive statistic (HR):
	Vasa:Cas9-AgY53B/2R females X WT males	AgY53B/2R females X WT males													Vasa:Cas9-AgY53B/2R males X WT females	AgY53B/2R males X WT females
Number of values	22	24												Number of values	21	26
Minimum	0	0												Minimum	0	0
25% Percentile	28.35	79.93												25% Percentile	0	48.65
Median	43.05	89.79												Median	0.9615	85.55
75% Percentile	45.99	94.76												75% Percentile	36.48	92.29
Maximum	52.78	100												Maximum	51.52	102.9
Range	52.78	100												Range	51.52	102.9
Mean	34.71	79.1												Mean	15.13	69.04
Std. Deviation	18.57	28.57												Std. Deviation	19.08	35.13
Std. Error of Mean	3.958	5.832												Std. Error of Mean	4.163	6.89
Mann-Whitney test (HR)														Mann-Whitney test (HR)
Column B	AgY53B/2R females X WT males													Column B	AgY53B/2R males X WT females
vs.	vs.													vs.	vs.
Column A	Vasa:Cas9-AgY53B/2R females X WT males													Column A	Vasa:Cas9-AgY53B/2R males X WT females
Mann Whitney test														Mann Whitney test
P value	<0.0001													P value	<0.0001
Exact or approximate P value?	Exact													Exact or approximate P value?	Exact
P value summary	****													P value summary	****
Significantly different (P < 0.05)?	Yes													Significantly different (P < 0.05)?	Yes
One- or two-tailed P value?	Two-tailed													One- or two-tailed P value?	Two-tailed
Sum of ranks in column A,B	310 , 771													Sum of ranks in column A,B	306 , 822
Mann-Whitney U	57													Mann-Whitney U	75
Difference between medians														Difference between medians
Median of column A	43.05, n=22													Median of column A	0.9615, n=21
Median of column B	89.79, n=24													Median of column B	85.55, n=26
Difference: Actual	46.74													Difference: Actual	84.59
Difference: Hodges-Lehmann	47.11													Difference: Hodges-Lehmann	61.3
														95.04% CI of difference	44.71 to 82.76
														Exact or approximate CI?	Exact

## Sheet: Vasa2Cas9-AgY53B2R-sperm
Vasa:Cas9-AgY53B/2R males X WT females
Cup	Eggs	Larvae	Hatching rate	Sperm present in female spermatheca
1	80	0	0	Yes
3	81	0	0	No
4	130	38	29.2308	Yes
5	15	0	0	Yes
6	77	0	0	No
7	107	30	28.0374	Yes
8	137	9	6.56934	Yes
9	0	0	0	Yes
10	107	7	6.54206	Yes
11	83	0	0	No
13	95	46	48.4211	Yes
14	102	0	0	Yes
15	98	0	0	Yes
16	83	0	0	Yes
18	66	0	0	Yes
19	153	56	36.6013	Yes
20	106	0	0	Yes
21	79	29	36.7089	Yes
23	98	36	36.7347	Yes
25	85	0	0	Yes
26	104	1	0.961538	Yes
27	72	0	0	No
28	66	34	51.5152	Yes
29	88	32	36.3636	Yes
30	146	0	0	Yes
Unmated female were removed from the fertility assay
