# Supplementary material for: Y chromosome shredding in Anopheles gambiae: Insight into the cellular dynamics of a novel synthetic sex ratio distorter
Source: PLoS Genet. 2024 Jun 7;20(6):e1011303. doi: 10.1371/journal.pgen.1011303 (PMC11189259; doi:10.1371/journal.pgen.1011303)
Supplement: S6 File — (XLSX) [file pgen.1011303.s013.xlsx]

## Sheet: AgY53B
AgY53B/2L testis										AgY53B/2R testis									WT An. gambiae Testis
	Male 1	Male 2	Male 3	Male 4	Male 5	Male 6	total				Male 1	Male 2	Male 3	Male 4	Male 5	total				Male 1	Male 2	Male 3	total
X	33	13	27	17	15	40	145			X	391	87	92	110	102	782			X	82	330	348	760
Y	7	9	33	4	1	35	89			Y	461	82	57	118	178	896			Y	70	279	277	626
XY	129	78	93	71	98	92	561			XY	144	49	34	157	90	474			XY	2	1	11	14
NSC	3	0	3	2	3	3	14			NSC	107	6	7	34	26	180			NSC	2	9	46	57
										Stats
tot	172	100	156	94	117	170				tot	1103	224	190	419	396				tot	156	619	682	1457
							median									median							0
X	19.186	13	17.3077	18.0851	12.8205	23.5294	17.6964			X	35.4488	38.8393	48.4211	26.253	25.7576	35.4488			X	52.5641	53.3118	51.0264	52.5641
Y	4.06977	9	21.1538	4.25532	0.854701	20.5882	6.62766			Y	41.7951	36.6071	30	28.1623	44.9495	36.6071			Y	44.8718	45.0727	40.6158	44.8718
XY	75	78	59.6154	75.5319	83.7607	54.1176	75.266			XY	13.0553	21.875	17.8947	37.4702	22.7273	21.875			XY	1.28205	0.161551	1.6129	1.28205
NSC	1.74419	0	1.92308	2.12766	2.5641	1.76471	1.84389			NSC	9.70082	2.67857	3.68421	8.11456	6.56566	6.56566			NSC	1.28205	1.45396	6.74487	1.45396
(SPTK) WT Female X AgY53B/2L										(SPTK) WT Female X AgY53B/2R									(SPTK) WT female X WT male
	Female1	Female2	Female3	Female4	total						Female1	Female2	female4	female5	Female6	total				Female 1	Female 2	Female 3	total
X	243	87	62	22	414					X	92	504	101	103	52	852			X	97	117	157	371
Y	103	42	25	7	177					Y	43	262	57	51	19	432			Y	80	137	148	365
XY	12	30	24	2	68					XY	7	13	33	4	9	66			XY	3	1	1	5
NSC	4	10	5	0	19					NSC	12	20	22	10	17	81			NSC	19	11	33	63
tot	362	169	116	31	678					tot	154	799	213	168	97	1431			tot	199	266	339	804
	Stats				Median						Stats					median				Stats
X	67.1271	51.4793	53.4483	70.9677	60.2877					X	59.7403	63.0788	47.4178	61.3095	53.6082	59.7403			X	48.7437	43.985	46.3127	46.3127
Y	28.453	24.8521	21.5517	22.5806	23.7164					Y	27.9221	32.791	26.7606	30.3571	19.5876	27.9221			Y	40.201	51.5038	43.6578	43.6578
XY	3.31492	17.7515	20.6897	6.45161	12.1015					XY	4.54545	1.62703	15.493	2.38095	9.27835	4.54545			XY	1.50754	0.37594	0.294985	0.37594
NSC	1.10497	5.91716	4.31034	0	2.70766					NSC	7.79221	2.50313	10.3286	5.95238	17.5258	7.79221			NSC	9.54774	4.13534	9.73451	9.54774
Statistical analyses:										Statistical analyses:			Column F	XY-2R-sptk					Statistical analyses:
													vs.	vs.
Column D	Y-2L-sptk		Column F	XY-2L-sptk						Column D	Y-2R-sptk		Column E	XY-2R-testis					Mann-Whitney test: Not significant
vs.	vs.		vs.	vs.						vs.	vs.
Column C	Y-2L-testis		Column E	XY-2L-testis						Column C	Y-2R-testis		Mann Whitney test
													P value	0.0159
Mann Whitney test			Mann Whitney test							Mann Whitney test			Exact or approximate P value?	Exact
P value	0.0095		P value	0.0095						P value	0.0952		P value summary	*
Exact or approximate P value?	Exact		Exact or approximate P value?	Exact						Exact or approximate P value?	Exact		Significantly different (P < 0.05)?	Yes
P value summary	**		P value summary	**						P value summary	ns		One- or two-tailed P value?	Two-tailed
Significantly different (P < 0.05)?	Yes		Significantly different (P < 0.05)?	Yes						Significantly different (P < 0.05)?	No		Sum of ranks in column E,F	39 , 16
One- or two-tailed P value?	Two-tailed		One- or two-tailed P value?	Two-tailed						One- or two-tailed P value?	Two-tailed		Mann-Whitney U	1
Sum of ranks in column C,D	21 , 34		Sum of ranks in column E,F	45 , 10						Sum of ranks in column C,D	36 , 19
Mann-Whitney U	0		Mann-Whitney U	0						Mann-Whitney U	4		Difference between medians
													Median of column E	21.88, n=5
Difference between medians			Difference between medians							Difference between medians			Median of column F	4.546, n=5
Median of column C	6.628, n=6		Median of column E	75.27, n=6						Median of column C	36.61, n=5		Difference: Actual	-17.33
Median of column D	23.72, n=4		Median of column F	12.10, n=4						Median of column D	27.92, n=5		Difference: Hodges-Lehmann	-15.51
Difference: Actual	17.09		Difference: Actual	-63.16						Difference: Actual	-8.685		96.83% CI of difference	-32.92 to -3.777
Difference: Hodges-Lehmann	17.39		Difference: Hodges-Lehmann	-57.55						Difference: Hodges-Lehmann	-9.004		Exact or approximate CI?	Exact
96.19% CI of difference	1.427 to 24.20		96.19% CI of difference	-74.69 to -38.93						96.83% CI of difference	-18.19 to 2.195
Exact or approximate CI?	Exact		Exact or approximate CI?	Exact						Exact or approximate CI?	Exact
Column F	XY-2L-sptk		Column H	nSC-2L-sptk						Table Analyzed	Sperm_selection_stats-FB(2R)		Column H	nSC-2R-sptk
vs.	vs.		vs.	vs.									vs.	vs.
Column E	XY-2L-testis		Column G	nSC-2L-testis						Column B	X-2R-sptk		Column G	nSC-2R-testis
										vs.	vs.
Mann Whitney test			Mann Whitney test							Column A	X-2R-testis		Mann Whitney test
P value	0.0095		P value	0.8143									P value	0.6905
Exact or approximate P value?	Exact		Exact or approximate P value?	Exact						Mann Whitney test			Exact or approximate P value?	Exact
P value summary	**		P value summary	ns						P value	0.0159		P value summary	ns
Significantly different (P < 0.05)?	Yes		Significantly different (P < 0.05)?	No						Exact or approximate P value?	Exact		Significantly different (P < 0.05)?	No
One- or two-tailed P value?	Two-tailed		One- or two-tailed P value?	Two-tailed						P value summary	*		One- or two-tailed P value?	Two-tailed
Sum of ranks in column E,F	45 , 10		Sum of ranks in column G,H	31.50 , 23.50						Significantly different (P < 0.05)?	Yes		Sum of ranks in column G,H	25 , 30
Mann-Whitney U	0		Mann-Whitney U	10.5						One- or two-tailed P value?	Two-tailed		Mann-Whitney U	10
										Sum of ranks in column A,B	16 , 39
Difference between medians			Difference between medians							Mann-Whitney U	1		Difference between medians
Median of column E	75.27, n=6		Median of column G	1.844, n=6									Median of column G	6.566, n=5
Median of column F	12.10, n=4		Median of column H	2.708, n=4						Difference between medians			Median of column H	7.792, n=5
Difference: Actual	-63.16		Difference: Actual	0.8638						Median of column A	35.45, n=5		Difference: Actual	1.227
Difference: Hodges-Lehmann	-57.55		Difference: Hodges-Lehmann	1.426						Median of column B	59.74, n=5		Difference: Hodges-Lehmann	2.214
96.19% CI of difference	-74.69 to -38.93		96.19% CI of difference	-1.923 to 4.173						Difference: Actual	24.29		96.83% CI of difference	-4.063 to 10.96
Exact or approximate CI?	Exact		Exact or approximate CI?	Exact						Difference: Hodges-Lehmann	22.47		Exact or approximate CI?	Exact
										96.83% CI of difference	8.579 to 35.55
										Exact or approximate CI?	Exact

## Sheet: Ag(PMB)1-AgY53B2R
	Ag(PMB)1-AgY53B/2R testis								Ag(PMB)1-AgY53B/2L testis
	male 1	male 2	male 3	total					Male 1	Male 2	Male 3	total
X	68	135	124	327				X	33	16	6	55
Y	107	134	120	361				Y	38	19	24	81
XY	129	79	46	254				XY	113	22	89	224
NSC	22	52	42	116				NSC	13	9	14	36
tot	326	400	332					Stats
	Stats			Median				tot	197	66	133
X	20.8589	33.75	37.3494	33.75								median
Y	32.8221	33.5	36.1446	33.5				X	16.7513	24.2424	4.51128	16.7513
XY	39.5706	19.75	13.8554	19.75				Y	19.2893	28.7879	18.0451	19.2893
NSC	6.74847	13	12.6506	12.6506				XY	57.3604	33.3333	66.9173	57.3604
								NSC	6.59898	13.6364	10.5263	10.5263
	(SPT) WT females X Ag(PMB)1-AgY53B/2R males
	Female 1	Female 2	Female 3	Female 4	total
X	85	44	94	244	467
Y	97	95	159	186	537
XY	75	27	50	100	252
NSC	7	17	54	41	119
tot	264	183	357	571
	Stats				median
X	32.197	24.0437	26.3305	42.732	29.2638
Y	36.7424	51.9126	44.5378	32.5744	40.6401
XY	28.4091	14.7541	14.0056	17.5131	16.1336
NSC	2.65152	9.28962	15.1261	7.18039	8.235
Statistical analyses:
Column B	X-XY2R-sptk		Column D	Y-XY2R-sptk
vs.	vs.		vs.	vs.
Column A	X-XY2R-testis		Column C	Y-XY2R-testis
Mann Whitney test			Mann Whitney test
P value	>0.9999		P value	0.4
Exact or approximate P value?	Exact		Exact or approximate P value?	Exact
P value summary	ns		P value summary	ns
Significantly different (P < 0.05)?	No		Significantly different (P < 0.05)?	No
One- or two-tailed P value?	Two-tailed		One- or two-tailed P value?	Two-tailed
Sum of ranks in column A,B	12 , 16		Sum of ranks in column C,D	9 , 19
Mann-Whitney U	6		Mann-Whitney U	3
Difference between medians			Difference between medians
Median of column A	33.75, n=3		Median of column C	33.50, n=3
Median of column B	29.26, n=4		Median of column D	40.64, n=4
Difference: Actual	-4.486		Difference: Actual	7.14
Difference: Hodges-Lehmann	0.8159		Difference: Hodges-Lehmann	6.157
94.29% CI of difference	-13.31 to 21.87		94.29% CI of difference	-3.570 to 19.09
Exact or approximate CI?	Exact		Exact or approximate CI?	Exact
Column F	XY-XY2R-sptk		Column H	nSC-XY2R-sptk
vs.	vs.		vs.	vs.
Column E	XY-XY2R-testis		Column G	nSC-XY2R-testis
Mann Whitney test			Mann Whitney test
P value	0.8571		P value	0.8571
Exact or approximate P value?	Exact		Exact or approximate P value?	Exact
P value summary	ns		P value summary	ns
Significantly different (P < 0.05)?	No		Significantly different (P < 0.05)?	No
One- or two-tailed P value?	Two-tailed		One- or two-tailed P value?	Two-tailed
Sum of ranks in column E,F	13 , 15		Sum of ranks in column G,H	13 , 15
Mann-Whitney U	5		Mann-Whitney U	5
Difference between medians			Difference between medians
Median of column E	19.75, n=3		Median of column G	12.65, n=3
Median of column F	16.13, n=4		Median of column H	8.235, n=4
Difference: Actual	-3.616		Difference: Actual	-4.416
Difference: Hodges-Lehmann	-3.616		Difference: Hodges-Lehmann	-3.536
94.29% CI of difference	-25.57 to 14.55		94.29% CI of difference	-10.35 to 8.378
Exact or approximate CI?	Exact		Exact or approximate CI?	Exact

## Sheet: VasaCas9-AgY53B2R
	Vasa:Cas9-AgY53B/2R
	Male 1	Male 2	Male 3	Male 4	Male 5	total
X	131	77	176	185	43	612
Y	0	0	0	57	0	57
XY	0	0	0	124	0	124
NSC	70	49	41	28	12	200
Stats
tot	201	126	217	394	55	993
						median
X	65.1741	61.1111	81.106	46.9543	78.1818	65.1741
Y	0	0	0	14.467	0	0
XY	0	0	0	31.4721	0	0
NSC	34.8259	38.8889	18.894	7.1066	21.8182	21.8182
